# Supplementary material for: Systemic Homeostasis in Metabolome, Ionome, and Microbiome of Wild Yellowfin Goby in Estuarine Ecosystem
Source: Sci Rep. 2018 Feb 22;8:3478. doi: 10.1038/s41598-018-20120-x (PMC5823927; doi:10.1038/s41598-018-20120-x)
Supplement: Supplementary file 2 — Table S4 [file 41598_2018_20120_MOESM2_ESM.xlsx]

## Sheet: Sheet1
Number	Sampling Date	Season	River/Harbor	Location	Region	Body Length (cm)	Standard Body Length (cm)	Body Weight (g)	Viscera Weight (g)	Male/Female	Gonadal Weight (g) *female only	GSI	BMI
485	20111126	Autumn	Abukuma River	38° 2'55.00"N, 140°55'19.00"E	Tohoku	13	10.4	15.21	0.96	♂			8.43195
486	20111126	Autumn	Abukuma River	38° 2'55.00"N, 140°55'19.00"E	Tohoku	12.1	9.9	13.64	0.93	♀			8.6811
487	20111126	Autumn	Abukuma River	38° 2'55.00"N, 140°55'19.00"E	Tohoku	10.2	8.4	8.17	1.06	♀			6.83391
488	20111126	Autumn	Abukuma River	38° 2'55.00"N, 140°55'19.00"E	Tohoku	10	8.4	8.2	0.99	♂			7.21
489	20111126	Autumn	Abukuma River	38° 2'55.00"N, 140°55'19.00"E	Tohoku	11.6	9.7	12.6	0.9	♂			8.69501
490	20111126	Autumn	Abukuma River	38° 2'55.00"N, 140°55'19.00"E	Tohoku	13.5	11.3	22	1.53	♀	0.12	0.545455	11.166
491	20111126	Autumn	Abukuma River	38° 2'55.00"N, 140°55'19.00"E	Tohoku	cannot be measured	11	15.08	1.18	♀	0.07	0.464191	cannot be measured
492	20111126	Autumn	Abukuma River	38° 2'55.00"N, 140°55'19.00"E	Tohoku	11	8.7	9.52	0.77	♀	0.05	0.52521	7.19008
493	20111126	Autumn	Abukuma River	38° 2'55.00"N, 140°55'19.00"E	Tohoku	15	11.5	22.24	1.7	♂			9.12889
494	20111126	Autumn	Abukuma River	38° 2'55.00"N, 140°55'19.00"E	Tohoku	12.3	9.8	13.3	1.21	♀	0.13	0.977444	7.90535
495	20111126	Autumn	Abukuma River	38° 2'55.00"N, 140°55'19.00"E	Tohoku	10.5	8.4	8.63	0.7	♀	0.06	0.695249	7.13832
496	20111126	Autumn	Abukuma River	38° 2'55.00"N, 140°55'19.00"E	Tohoku	12	9.5	13.42	1.17	♀			8.50694
497	20111126	Autumn	Abukuma River	38° 2'55.00"N, 140°55'19.00"E	Tohoku	9.8	8	6.42	0.48	♂			6.18492
498	20111212	Winter	Abukuma River	38° 2'55.00"N, 140°55'19.00"E	Tohoku	12.9	10.3	15.65	1.21	♂			8.67736
499	20111212	Winter	Abukuma River	38° 2'55.00"N, 140°55'19.00"E	Tohoku	11.4	9.2	11.57	0.77	♀			8.31025
500	20111212	Winter	Abukuma River	38° 2'55.00"N, 140°55'19.00"E	Tohoku	10.7	8.5	8.31	0.55	♀			6.77788
501	20111212	Winter	Abukuma River	38° 2'55.00"N, 140°55'19.00"E	Tohoku	13.9	11.2	16.76	1.02	♂			8.14658
502	20111212	Winter	Abukuma River	38° 2'55.00"N, 140°55'19.00"E	Tohoku	11.3	9.2	9.3	0.66	♂			6.76639
503	20111212	Winter	Abukuma River	38° 2'55.00"N, 140°55'19.00"E	Tohoku	cannot be measured	9.3	11.44	0.68	♀			cannot be measured
504	20111212	Winter	Abukuma River	38° 2'55.00"N, 140°55'19.00"E	Tohoku	14	10.6	17.65	1.1	♀			8.44388
505	20111212	Winter	Abukuma River	38° 2'55.00"N, 140°55'19.00"E	Tohoku	14.5	11.4	20.54	1.35	♀	0.13	0.632911	9.0654
506	20111212	Winter	Abukuma River	38° 2'55.00"N, 140°55'19.00"E	Tohoku	cannot be measured	10.5	15.39	0.9	♀	0.87	5.65302	cannot be measured
507	20111212	Winter	Abukuma River	38° 2'55.00"N, 140°55'19.00"E	Tohoku	13.5	10.5	14.77	0.96	♀	0.12	0.812458	7.51166
508	20111212	Winter	Abukuma River	38° 2'55.00"N, 140°55'19.00"E	Tohoku	11.4	9.1	9.25	0.57	♀	0.04	0.432432	6.6482
509	20111212	Winter	Abukuma River	38° 2'55.00"N, 140°55'19.00"E	Tohoku	12	9.5	10.58	0.56	♂			6.95833
510	20111212	Winter	Abukuma River	38° 2'55.00"N, 140°55'19.00"E	Tohoku	14.9	12	22.54	1.59	♀	1.4	6.21118	8.80591
511	20111212	Winter	Abukuma River	38° 2'55.00"N, 140°55'19.00"E	Tohoku	14	11	18.98	1.2	♀	0.07	0.368809	9.03571
512	20111212	Winter	Abukuma River	38° 2'55.00"N, 140°55'19.00"E	Tohoku	12.6	11.4	14.2	0.73	♂			8.4845
513	20111212	Winter	Abukuma River	38° 2'55.00"N, 140°55'19.00"E	Tohoku	12.3	9.7	11.36	0.89	♀	0.03	0.264085	6.90065
514	20111212	Winter	Abukuma River	38° 2'55.00"N, 140°55'19.00"E	Tohoku	12.4	10	13.37	0.78	♂			8.18809
515	20111212	Winter	Abukuma River	38° 2'55.00"N, 140°55'19.00"E	Tohoku	15.5	12.3	24.49	1.57	♀			9.54006
516	20111212	Winter	Abukuma River	38° 2'55.00"N, 140°55'19.00"E	Tohoku	12.2	9.6	11.21	0.66	♀			7.08815
517	20111212	Winter	Abukuma River	38° 2'55.00"N, 140°55'19.00"E	Tohoku	13.4	10.9	15.08	0.84	♀	0.05	0.331565	7.90265
518	20111212	Winter	Abukuma River	38° 2'55.00"N, 140°55'19.00"E	Tohoku	14.9	11.8	21.31	2.23	♀	0.12	0.563116	8.54016
519	20111212	Winter	Abukuma River	38° 2'55.00"N, 140°55'19.00"E	Tohoku	13	10.6	14.05	0.87	♀	0.11	0.782918	7.73373
520	20111212	Winter	Abukuma River	38° 2'55.00"N, 140°55'19.00"E	Tohoku	9.6	8	6.24	0.53	♂			6.19575
521	20111212	Winter	Abukuma River	38° 2'55.00"N, 140°55'19.00"E	Tohoku	11.5	9.6	10.73	0.79	♂			7.51607
522	20111212	Winter	Abukuma River	38° 2'55.00"N, 140°55'19.00"E	Tohoku	11.3	9	9.61	0.89	♀			6.82904
523	20111212	Winter	Abukuma River	38° 2'55.00"N, 140°55'19.00"E	Tohoku	13.3	11.1	16.73	1.38	♀	0.12	0.717274	8.60987
524	20111212	Winter	Abukuma River	38° 2'55.00"N, 140°55'19.00"E	Tohoku	16.6	13.7	34.12	2.23	♀	0.37	1.08441	11.4385
525	20111212	Winter	Abukuma River	38° 2'55.00"N, 140°55'19.00"E	Tohoku	11.1	8.9	8.62	0.55	♀			6.54979
526	20111212	Winter	Abukuma River	38° 2'55.00"N, 140°55'19.00"E	Tohoku	10.6	8.7	8.02	0.44	♂			6.74617
527	20111211	Winter	Abukuma River	38° 2'55.00"N, 140°55'19.00"E	Tohoku	11.1	9.1	10.56	0.78	♀			7.93767
528	20111211	Winter	Abukuma River	38° 2'55.00"N, 140°55'19.00"E	Tohoku	11	9.7	11.83	0.74	♀			9.16529
529	20120917	Summer	Abukuma River	38° 2'55.00"N, 140°55'19.00"E	Tohoku	11.9	9.7	12.97	0.79	♂			8.60109
530	20120917	Summer	Abukuma River	38° 2'55.00"N, 140°55'19.00"E	Tohoku	11.8	9.7	13.06	0.69	♀			8.88394
531	20120917	Summer	Abukuma River	38° 2'55.00"N, 140°55'19.00"E	Tohoku	10.6	8.8	9.87	0.59	♂			8.25917
532	20120917	Summer	Abukuma River	38° 2'55.00"N, 140°55'19.00"E	Tohoku	9.2	7.7	6.17	0.33	♀			6.89981
533	20120917	Summer	Abukuma River	38° 2'55.00"N, 140°55'19.00"E	Tohoku	9.4	7.8	5.72	0.27	♀			6.16795
534	20120917	Summer	Abukuma River	38° 2'55.00"N, 140°55'19.00"E	Tohoku	11.8	10.1	14.69	0.79	unknown			9.98276
535	20120917	Summer	Abukuma River	38° 2'55.00"N, 140°55'19.00"E	Tohoku	8.7	7.4	4.81	0.24	♀			6.03779
536	20120917	Summer	Abukuma River	38° 2'55.00"N, 140°55'19.00"E	Tohoku	8.6	7	4.77	0.26	♂			6.09789
537	20120917	Summer	Abukuma River	38° 2'55.00"N, 140°55'19.00"E	Tohoku	cannot be measured	7.3	5.39	0.27	unknown			cannot be measured
538	20120917	Summer	Abukuma River	38° 2'55.00"N, 140°55'19.00"E	Tohoku	7.1	6.2	2.97	0.09	unknown			5.71315
539	20121010	Autumn	Abukuma River	38° 2'55.00"N, 140°55'19.00"E	Tohoku	15.8	12.9	31.85	2.68	unknown			11.6848
540	20121010	Autumn	Abukuma River	38° 2'55.00"N, 140°55'19.00"E	Tohoku	14.8	12.1	25.52	2.82	♀			10.3634
541	20121010	Autumn	Abukuma River	38° 2'55.00"N, 140°55'19.00"E	Tohoku	11.1	9	9.7	0.73	unknown			7.28025
542	20121010	Autumn	Abukuma River	38° 2'55.00"N, 140°55'19.00"E	Tohoku	10.6	8.6	8.43	0.53	♀			7.03097
543	20121010	Autumn	Abukuma River	38° 2'55.00"N, 140°55'19.00"E	Tohoku	10.5	8.7	8.41	0.56	unknown			7.12018
544	20121010	Autumn	Abukuma River	38° 2'55.00"N, 140°55'19.00"E	Tohoku	10.6	8.5	9.63	0.67	unknown			7.97437
545	20121010	Autumn	Abukuma River	38° 2'55.00"N, 140°55'19.00"E	Tohoku	10.3	8.2	7.33	0.34	unknown			6.58875
546	20121010	Autumn	Abukuma River	38° 2'55.00"N, 140°55'19.00"E	Tohoku	11.4	9.2	11.62	0.8	♀			8.32564
547	20121010	Autumn	Abukuma River	38° 2'55.00"N, 140°55'19.00"E	Tohoku	8.9	7.2	5.86	0.26	unknown			7.06981
548	20121010	Autumn	Abukuma River	38° 2'55.00"N, 140°55'19.00"E	Tohoku	11.8	9.6	12.59	0.79	unknown			8.47458
549	20121010	Autumn	Abukuma River	38° 2'55.00"N, 140°55'19.00"E	Tohoku	12.4	9.8	13.73	0.9	♀			8.34417
550	20121010	Autumn	Abukuma River	38° 2'55.00"N, 140°55'19.00"E	Tohoku	10.3	8.7	8.92	0.7	♂			7.74814
551	20121010	Autumn	Abukuma River	38° 2'55.00"N, 140°55'19.00"E	Tohoku	8.5	7	4.3	0.25	♂			5.60554
552	20121010	Autumn	Abukuma River	38° 2'55.00"N, 140°55'19.00"E	Tohoku	8.3	6.8	4.77	0.33	♀			6.44506
553	20121010	Autumn	Abukuma River	38° 2'55.00"N, 140°55'19.00"E	Tohoku	13.9	11.2	22.02	1.54	♀			10.5999
554	20121101	Autumn	Abukuma River	38° 2'55.00"N, 140°55'19.00"E	Tohoku	14.9	11.6	22.9	1.61	unknown			9.58966
555	20121101	Autumn	Abukuma River	38° 2'55.00"N, 140°55'19.00"E	Tohoku	12.5	10.2	12.93	0.84	♂			7.7376
556	20121101	Autumn	Abukuma River	38° 2'55.00"N, 140°55'19.00"E	Tohoku	13.2	10.6	16.19	1.4	♂			8.48829
557	20121101	Autumn	Abukuma River	38° 2'55.00"N, 140°55'19.00"E	Tohoku	14	11.4	20.16	1.25	♂			9.64796
558	20121101	Autumn	Abukuma River	38° 2'55.00"N, 140°55'19.00"E	Tohoku	13.3	10.7	16.78	1.15	♂			8.836
559	20121101	Autumn	Abukuma River	38° 2'55.00"N, 140°55'19.00"E	Tohoku	10.7	9.2	10.49	0.99	unknown			8.29767
560	20121101	Autumn	Abukuma River	38° 2'55.00"N, 140°55'19.00"E	Tohoku	11.4	9.4	10.61	0.7	unknown			7.62542
561	20121101	Autumn	Abukuma River	38° 2'55.00"N, 140°55'19.00"E	Tohoku	13.3	10.7	19.08	1.76	unknown			9.7914
562	20121101	Autumn	Abukuma River	38° 2'55.00"N, 140°55'19.00"E	Tohoku	11.2	8.9	9.91	0.66	♀			7.37404
563	20121101	Autumn	Abukuma River	38° 2'55.00"N, 140°55'19.00"E	Tohoku	11.5	9.5	11.51	0.97	♀			7.96975
564	20121101	Autumn	Abukuma River	38° 2'55.00"N, 140°55'19.00"E	Tohoku	10.6	8.7	9.29	0.74	♀			7.60947
565	20121101	Autumn	Abukuma River	38° 2'55.00"N, 140°55'19.00"E	Tohoku	9.7	8.1	6.98	0.63	unknown			6.74886
566	20121101	Autumn	Abukuma River	38° 2'55.00"N, 140°55'19.00"E	Tohoku	12.5	10.7	13.99	1.19	unknown			8.192
567	20121101	Autumn	Abukuma River	38° 2'55.00"N, 140°55'19.00"E	Tohoku	11.5	9.7	12.35	0.95	unknown			8.62004
568	20121101	Autumn	Abukuma River	38° 2'55.00"N, 140°55'19.00"E	Tohoku	10.6	8.7	9.1	0.76	unknown			7.42257
569	20121101	Autumn	Abukuma River	38° 2'55.00"N, 140°55'19.00"E	Tohoku	10.5	8.7	8.58	0.67	unknown			7.1746
570	20121101	Autumn	Abukuma River	38° 2'55.00"N, 140°55'19.00"E	Tohoku	12.6	10.4	16.01	0.94	♀			9.49232
571	20121101	Autumn	Abukuma River	38° 2'55.00"N, 140°55'19.00"E	Tohoku	10.6	9.7	12.96	1.46	unknown			10.235
572	20121101	Autumn	Abukuma River	38° 2'55.00"N, 140°55'19.00"E	Tohoku	12.2	10.3	13.47	1.22	♂			8.23031
573	20121206	Winter	Abukuma River	38° 2'55.00"N, 140°55'19.00"E	Tohoku	12.5	9.9	12.4	0.79	unknown			7.4304
574	20121206	Winter	Abukuma River	38° 2'55.00"N, 140°55'19.00"E	Tohoku	10.6	8.6	7.99	0.44	♀			6.71947
575	20121206	Winter	Abukuma River	38° 2'55.00"N, 140°55'19.00"E	Tohoku	11.5	9.4	9.6	0.49	♀			6.88847
691	20130831	Summer	Abukuma River	38° 2'55.00"N, 140°55'19.00"E	Tohoku	13.8	11	19.03	1.34	♂			9.28901
692	20130831	Summer	Abukuma River	38° 2'55.00"N, 140°55'19.00"E	Tohoku	13.7	10.8	20.01	1.37	♂			9.93127
693	20130831	Summer	Abukuma River	38° 2'55.00"N, 140°55'19.00"E	Tohoku	12.8	10.2	14.15	0.01	♂			8.63037
694	20130831	Summer	Abukuma River	38° 2'55.00"N, 140°55'19.00"E	Tohoku	11.5	9.5	11.94	1.35	unknown			8.00756
695	20130915	Summer	Abukuma River	38° 2'55.00"N, 140°55'19.00"E	Tohoku	13	10.8	19.1	1.41	unknown			10.4675
696	20130915	Summer	Abukuma River	38° 2'55.00"N, 140°55'19.00"E	Tohoku	8.6	6.7	5.2	1.05	unknown			5.61114
697	20131130	Autumn	Abukuma River	38° 2'55.00"N, 140°55'19.00"E	Tohoku	14.8	11.5	18.41	0.99	♀			7.95289
698	20131130	Autumn	Abukuma River	38° 2'55.00"N, 140°55'19.00"E	Tohoku	11.8	9	12.86	1.62	♂			8.07239
701	20131013	Autumn	Abukuma River	38° 2'55.00"N, 140°55'19.00"E	Tohoku	19	15.3	54.14	3.81	♀			13.9418
702	20131013	Autumn	Abukuma River	38° 2'55.00"N, 140°55'19.00"E	Tohoku	10	8.5	7.6	0.39	♂			7.21
703	20131013	Autumn	Abukuma River	38° 2'55.00"N, 140°55'19.00"E	Tohoku	8.5	6.7	4.27	0.28	♂			5.52249
882	20130831	Summer	Abukuma River	38° 2'55.00"N, 140°55'19.00"E	Tohoku	13.8	11	19.03	1.34	♂			9.28901
883	20130831	Summer	Abukuma River	38° 2'55.00"N, 140°55'19.00"E	Tohoku	13.7	10.8	20.01	1.37	♂			9.93127
884	20130831	Summer	Abukuma River	38° 2'55.00"N, 140°55'19.00"E	Tohoku	12.8	10.2	14.15	0.01	♂			8.63037
885	20130831	Summer	Abukuma River	38° 2'55.00"N, 140°55'19.00"E	Tohoku	11.5	9.5	11.94	1.35	unknown			8.00756
886	20130915	Summer	Abukuma River	38° 2'55.00"N, 140°55'19.00"E	Tohoku	13	10.8	19.1	1.41	unknown			10.4675
887	20130915	Summer	Abukuma River	38° 2'55.00"N, 140°55'19.00"E	Tohoku	8.6	6.7	5.2	1.05	unknown			5.61114
888	20131130	Autumn	Abukuma River	38° 2'55.00"N, 140°55'19.00"E	Tohoku	14.8	11.5	18.41	0.99	♀			7.95289
889	20131130	Autumn	Abukuma River	38° 2'55.00"N, 140°55'19.00"E	Tohoku	11.8	9	12.86	1.62	♂			8.07239
892	20131013	Autumn	Abukuma River	38° 2'55.00"N, 140°55'19.00"E	Tohoku	19	15.3	54.14	3.81	♀			13.9418
893	20131013	Autumn	Abukuma River	38° 2'55.00"N, 140°55'19.00"E	Tohoku	10	8.5	7.6	0.39	♂			7.21
894	20131013	Autumn	Abukuma River	38° 2'55.00"N, 140°55'19.00"E	Tohoku	8.5	6.7	4.27	0.28	♂			5.52249
112	20110531	Summer	Arakawa River	35°38'49.08"N, 139°50'44.16"E	Kanto	5.8	cannot be measured	cannot be measured	cannot be measured	♀			cannot be measured
113	20110614	Summer	Arakawa River	35°38'49.08"N, 139°50'44.16"E	Kanto	6	cannot be measured	cannot be measured	cannot be measured	♀			cannot be measured
114	20110614	Summer	Arakawa River	35°38'49.08"N, 139°50'44.16"E	Kanto	6.2	cannot be measured	cannot be measured	cannot be measured	♀			cannot be measured
115	20110614	Summer	Arakawa River	35°38'49.08"N, 139°50'44.16"E	Kanto	6.8	cannot be measured	cannot be measured	cannot be measured	♀			cannot be measured
116	20110614	Summer	Arakawa River	35°38'49.08"N, 139°50'44.16"E	Kanto	7	cannot be measured	cannot be measured	cannot be measured	♂			cannot be measured
117	20110614	Summer	Arakawa River	35°38'49.08"N, 139°50'44.16"E	Kanto	7.2	cannot be measured	cannot be measured	cannot be measured	♀			cannot be measured
118	20110728	Summer	Arakawa River	35°38'49.08"N, 139°50'44.16"E	Kanto	7.5	cannot be measured	cannot be measured	cannot be measured	♂			cannot be measured
119	20110728	Summer	Arakawa River	35°38'49.08"N, 139°50'44.16"E	Kanto	8.5	cannot be measured	cannot be measured	cannot be measured	♂			cannot be measured
120	20110728	Summer	Arakawa River	35°38'49.08"N, 139°50'44.16"E	Kanto	8.6	cannot be measured	cannot be measured	cannot be measured	♀			cannot be measured
121	20110728	Summer	Arakawa River	35°38'49.08"N, 139°50'44.16"E	Kanto	8.9	cannot be measured	cannot be measured	cannot be measured	♀			cannot be measured
122	20110728	Summer	Arakawa River	35°38'49.08"N, 139°50'44.16"E	Kanto	9.3	cannot be measured	cannot be measured	cannot be measured	♀			cannot be measured
123	20110813	Summer	Arakawa River	35°38'49.08"N, 139°50'44.16"E	Kanto	9.5	cannot be measured	cannot be measured	cannot be measured	♂			cannot be measured
124	20110813	Summer	Arakawa River	35°38'49.08"N, 139°50'44.16"E	Kanto	10.2	cannot be measured	cannot be measured	cannot be measured	♀			cannot be measured
125	20110813	Summer	Arakawa River	35°38'49.08"N, 139°50'44.16"E	Kanto	10.4	cannot be measured	cannot be measured	cannot be measured	♀			cannot be measured
126	20110813	Summer	Arakawa River	35°38'49.08"N, 139°50'44.16"E	Kanto	10.5	cannot be measured	cannot be measured	cannot be measured	♂			cannot be measured
127	20110813	Summer	Arakawa River	35°38'49.08"N, 139°50'44.16"E	Kanto	11	cannot be measured	cannot be measured	cannot be measured	♀			cannot be measured
128	20111001	Autumn	Arakawa River	35°38'49.08"N, 139°50'44.16"E	Kanto	11.6	9.7	14.32	1.12	♂			9.80975
129	20120901	Summer	Arakawa River	35°38'49.08"N, 139°50'44.16"E	Kanto	12.1	9.9	15.44	1.02	♀			9.84905
130	20120901	Summer	Arakawa River	35°38'49.08"N, 139°50'44.16"E	Kanto	10.2	8.4	9.14	0.66	♀			8.15071
131	20120901	Summer	Arakawa River	35°38'49.08"N, 139°50'44.16"E	Kanto	11.3	9.6	12.7	0.7	♀			9.39776
132	20120901	Summer	Arakawa River	35°38'49.08"N, 139°50'44.16"E	Kanto	9.6	8.1	7.64	0.48	♀			7.7691
133	20120925	Summer	Arakawa River	35°38'49.08"N, 139°50'44.16"E	Kanto	13.6	11.1	21.05	1.34	♀			10.6564
134	20120925	Summer	Arakawa River	35°38'49.08"N, 139°50'44.16"E	Kanto	11.6	9.5	13.6	0.89	♀			9.4456
135	20120925	Summer	Arakawa River	35°38'49.08"N, 139°50'44.16"E	Kanto	11.5	9.6	11.93	0.68	♂			8.50662
136	20120925	Summer	Arakawa River	35°38'49.08"N, 139°50'44.16"E	Kanto	11.6	9.4	11.94	0.74	♀			8.32342
137	20120925	Summer	Arakawa River	35°38'49.08"N, 139°50'44.16"E	Kanto	12.6	10.5	16.94	1.25	♂			9.88284
138	20120925	Summer	Arakawa River	35°38'49.08"N, 139°50'44.16"E	Kanto	11.4	9.4	11.75	0.76	♀			8.45645
663	20131021	Autumn	Arakawa River	35°38'49.08"N, 139°50'44.16"E	Kanto	11.5	9.3	10.35	0.44	unknown			7.49338
664	20131021	Autumn	Arakawa River	35°38'49.08"N, 139°50'44.16"E	Kanto	10.6	8.2	7.94	0.26	♀			6.83517
665	20131021	Autumn	Arakawa River	35°38'49.08"N, 139°50'44.16"E	Kanto	11.8	8.6	8.5	0.31	♀			5.88193
666	20131021	Autumn	Arakawa River	35°38'49.08"N, 139°50'44.16"E	Kanto	10	8	7.88	0.37	♀	0.01	0.126904	7.5
667	20131021	Autumn	Arakawa River	35°38'49.08"N, 139°50'44.16"E	Kanto	10.6	8.5	9.6	0.46	♀	0.03	0.3125	8.10787
668	20131021	Autumn	Arakawa River	35°38'49.08"N, 139°50'44.16"E	Kanto	10	8	7.66	0.26	♂			7.4
669	20131021	Autumn	Arakawa River	35°38'49.08"N, 139°50'44.16"E	Kanto	11	8.8	9.27	0.34	♀			7.38017
670	20131021	Autumn	Arakawa River	35°38'49.08"N, 139°50'44.16"E	Kanto	10.5	8.5	7.34	0.26	♀	0.02	0.27248	6.40363
671	20131021	Autumn	Arakawa River	35°38'49.08"N, 139°50'44.16"E	Kanto	8	6	3.1	0.09	♀			4.70312
672	20131107	Autumn	Arakawa River	35°38'49.08"N, 139°50'44.16"E	Kanto	13	9.8	15	0.7	♂			8.46154
673	20131107	Autumn	Arakawa River	35°38'49.08"N, 139°50'44.16"E	Kanto	12	9.6	12.36	0.67	♀	0.07	0.566343	8.06944
674	20131107	Autumn	Arakawa River	35°38'49.08"N, 139°50'44.16"E	Kanto	11.3	9	10.17	0.58	♀	0.07	0.688299	7.45556
675	20131107	Autumn	Arakawa River	35°38'49.08"N, 139°50'44.16"E	Kanto	12	9.5	12.88	0.6	♀	0.09	0.698758	8.46528
676	20131107	Autumn	Arakawa River	35°38'49.08"N, 139°50'44.16"E	Kanto	12.5	10.3	13.21	0.91	♀			7.872
677	20131107	Autumn	Arakawa River	35°38'49.08"N, 139°50'44.16"E	Kanto	11.6	9.3	11.73	0.8	♂			8.12277
678	20131107	Autumn	Arakawa River	35°38'49.08"N, 139°50'44.16"E	Kanto	11.2	9	10.07	0.57	♀	0.06	0.595829	7.52551
679	20131107	Autumn	Arakawa River	35°38'49.08"N, 139°50'44.16"E	Kanto	11	8.9	8.44	0.51	♂			6.55372
680	20131107	Autumn	Arakawa River	35°38'49.08"N, 139°50'44.16"E	Kanto	10.2	8.3	7.75	0.44	♀	0.05	0.645161	6.97809
681	20131203	Winter	Arakawa River	35°38'49.08"N, 139°50'44.16"E	Kanto	14.5	11.31	16.75	0.78	♂			7.59572
682	20131203	Winter	Arakawa River	35°38'49.08"N, 139°50'44.16"E	Kanto	13.5	10	12.77	0.82	♀	0.02	0.156617	6.54595
683	20131203	Winter	Arakawa River	35°38'49.08"N, 139°50'44.16"E	Kanto	13	10.2	16.68	0.96	♀			9.30178
684	20131203	Winter	Arakawa River	35°38'49.08"N, 139°50'44.16"E	Kanto	12.2	9.5	12.37	0.91	♀	0.45	3.63783	7.39721
685	20131203	Winter	Arakawa River	35°38'49.08"N, 139°50'44.16"E	Kanto	12.5	9.7	11.6	0.57	♂			7.0592
686	20131203	Winter	Arakawa River	35°38'49.08"N, 139°50'44.16"E	Kanto	12.2	9.8	12.13	0.92	♂			7.53158
687	20131203	Winter	Arakawa River	35°38'49.08"N, 139°50'44.16"E	Kanto	12.3	9.6	11.08	0.98	♂			6.67592
688	20131203	Winter	Arakawa River	35°38'49.08"N, 139°50'44.16"E	Kanto	10.8	8.6	8.25	0.5	♂			6.64438
689	20131203	Winter	Arakawa River	35°38'49.08"N, 139°50'44.16"E	Kanto	10.8	8.3	7.21	0.51	♀	0.02	0.277393	5.72702
690	20131203	Winter	Arakawa River	35°38'49.08"N, 139°50'44.16"E	Kanto	10	7.9	6.36	0.4	♀	0.07	1.10063	5.89
854	20131021	Autumn	Arakawa River	35°38'49.08"N, 139°50'44.16"E	Kanto	11.5	9.3	10.35	0.44	unknown			7.49338
855	20131021	Autumn	Arakawa River	35°38'49.08"N, 139°50'44.16"E	Kanto	10.6	8.2	7.94	0.26	♀			6.83517
856	20131021	Autumn	Arakawa River	35°38'49.08"N, 139°50'44.16"E	Kanto	11.8	8.6	8.5	0.31	♀			5.88193
857	20131021	Autumn	Arakawa River	35°38'49.08"N, 139°50'44.16"E	Kanto	10	8	7.88	0.37	♀	0.01	0.126904	7.5
858	20131021	Autumn	Arakawa River	35°38'49.08"N, 139°50'44.16"E	Kanto	10.6	8.5	9.6	0.46	♀	0.03	0.3125	8.10787
859	20131021	Autumn	Arakawa River	35°38'49.08"N, 139°50'44.16"E	Kanto	10	8	7.66	0.26	♂			7.4
860	20131021	Autumn	Arakawa River	35°38'49.08"N, 139°50'44.16"E	Kanto	11	8.8	9.27	0.34	♀			7.38017
861	20131021	Autumn	Arakawa River	35°38'49.08"N, 139°50'44.16"E	Kanto	10.5	8.5	7.34	0.26	♀	0.02	0.27248	6.40363
862	20131021	Autumn	Arakawa River	35°38'49.08"N, 139°50'44.16"E	Kanto	8	6	3.1	0.09	♀			4.70312
863	20131107	Autumn	Arakawa River	35°38'49.08"N, 139°50'44.16"E	Kanto	13	9.8	15	0.7	♂			8.46154
864	20131107	Autumn	Arakawa River	35°38'49.08"N, 139°50'44.16"E	Kanto	12	9.6	12.36	0.67	♀	0.07	0.566343	8.06944
865	20131107	Autumn	Arakawa River	35°38'49.08"N, 139°50'44.16"E	Kanto	11.3	9	10.17	0.58	♀	0.07	0.688299	7.45556
866	20131107	Autumn	Arakawa River	35°38'49.08"N, 139°50'44.16"E	Kanto	12	9.5	12.88	0.6	♀	0.09	0.698758	8.46528
867	20131107	Autumn	Arakawa River	35°38'49.08"N, 139°50'44.16"E	Kanto	12.5	10.3	13.21	0.91	♀			7.872
868	20131107	Autumn	Arakawa River	35°38'49.08"N, 139°50'44.16"E	Kanto	11.6	9.3	11.73	0.8	♂			8.12277
869	20131107	Autumn	Arakawa River	35°38'49.08"N, 139°50'44.16"E	Kanto	11.2	9	10.07	0.57	♀	0.06	0.595829	7.52551
870	20131107	Autumn	Arakawa River	35°38'49.08"N, 139°50'44.16"E	Kanto	11	8.9	8.44	0.51	♂			6.55372
871	20131107	Autumn	Arakawa River	35°38'49.08"N, 139°50'44.16"E	Kanto	10.2	8.3	7.75	0.44	♀	0.05	0.645161	6.97809
872	20131203	Winter	Arakawa River	35°38'49.08"N, 139°50'44.16"E	Kanto	14.5	11.31	16.75	0.78	♂			7.59572
873	20131203	Winter	Arakawa River	35°38'49.08"N, 139°50'44.16"E	Kanto	13.5	10	12.77	0.82	♀	0.02	0.156617	6.54595
874	20131203	Winter	Arakawa River	35°38'49.08"N, 139°50'44.16"E	Kanto	13	10.2	16.68	0.96	♀			9.30178
875	20131203	Winter	Arakawa River	35°38'49.08"N, 139°50'44.16"E	Kanto	12.2	9.5	12.37	0.91	♀	0.45	3.63783	7.39721
876	20131203	Winter	Arakawa River	35°38'49.08"N, 139°50'44.16"E	Kanto	12.5	9.7	11.6	0.57	♂			7.0592
877	20131203	Winter	Arakawa River	35°38'49.08"N, 139°50'44.16"E	Kanto	12.2	9.8	12.13	0.92	♂			7.53158
878	20131203	Winter	Arakawa River	35°38'49.08"N, 139°50'44.16"E	Kanto	12.3	9.6	11.08	0.98	♂			6.67592
879	20131203	Winter	Arakawa River	35°38'49.08"N, 139°50'44.16"E	Kanto	10.8	8.6	8.25	0.5	♂			6.64438
880	20131203	Winter	Arakawa River	35°38'49.08"N, 139°50'44.16"E	Kanto	10.8	8.3	7.21	0.51	♀	0.02	0.277393	5.72702
881	20131203	Winter	Arakawa River	35°38'49.08"N, 139°50'44.16"E	Kanto	10	7.9	6.36	0.4	♀	0.07	1.10063	5.89
79	20121121	Autumn	Ibi River	35°13'18.64"N, 136°37'0.31"E	Chubu	15.2	12.5	29.58	1.78	♂			12.0325
80	20121122	Autumn	Ibi River	35°13'18.64"N, 136°37'0.31"E	Chubu	16.4	13.6	36.57	2.67	♀	0.5	1.36724	12.4182
81	20121123	Autumn	Ibi River	35°13'18.64"N, 136°37'0.31"E	Chubu	16.7	13.4	42.34	3.75	♀	1.98	4.67643	13.127
82	20121124	Autumn	Ibi River	35°13'18.64"N, 136°37'0.31"E	Chubu	17	14.7	50.49	4.99	♀	1.1	2.17865	15.3633
83	20121125	Autumn	Ibi River	35°13'18.64"N, 136°37'0.31"E	Chubu	18.1	14.5	48.84	3.9	♀	1.74	3.56265	13.1864
357	20120722	Summer	Keihin-Unga River	35°37'51.61"N, 139°45'11.72"E	Kanto	9	7.5	6.2	0.41	♀			7.14815
358	20120722	Summer	Keihin-Unga River	35°37'51.61"N, 139°45'11.72"E	Kanto	cannot be measured	6.1	2.6	0.17	♂			cannot be measured
359	20120722	Summer	Keihin-Unga River	35°37'51.61"N, 139°45'11.72"E	Kanto	cannot be measured	8.6	9.08	0.66	♂			cannot be measured
388	20120113	Winter	Keihin-Unga River	35°37'51.61"N, 139°45'11.72"E	Kanto	15.6	12.9	19.33	1.36	♂			7.38412
389	20120113	Winter	Keihin-Unga River	35°37'51.61"N, 139°45'11.72"E	Kanto	15.1	12.5	29.69	1.26	♀	4.26	14.3483	10.6004
390	20120113	Winter	Keihin-Unga River	35°37'51.61"N, 139°45'11.72"E	Kanto	17.7	14.9	36.94	3.1	♀	2.84	7.68814	9.89499
391	20120725	Summer	Keihin-Unga River	35°37'51.61"N, 139°45'11.72"E	Kanto	9.7	8	7.88	0.54	unknown			7.80104
392	20120725	Summer	Keihin-Unga River	35°37'51.61"N, 139°45'11.72"E	Kanto	9.7	8.2	7.84	0.53	♀			7.76916
393	20120725	Summer	Keihin-Unga River	35°37'51.61"N, 139°45'11.72"E	Kanto	10	8.4	8.33	0.84	♀			7.49
394	20120725	Summer	Keihin-Unga River	35°37'51.61"N, 139°45'11.72"E	Kanto	9.7	8.1	7.24	0.47	♂			7.19524
395	20120722	Summer	Keihin-Unga River	35°37'51.61"N, 139°45'11.72"E	Kanto	11	9.9	13.82	0.74	♂			10.8099
396	20120722	Summer	Keihin-Unga River	35°37'51.61"N, 139°45'11.72"E	Kanto	7.4	9.2	5.58	0.22	♀			9.78817
397	20121124	Autumn	Keihin-Unga River	35°37'51.61"N, 139°45'11.72"E	Kanto	18.7	14.9	48.93	3.24	♂			13.0659
398	20121124	Autumn	Keihin-Unga River	35°37'51.61"N, 139°45'11.72"E	Kanto	13.8	11.5	19.01	1.88	♀			8.99496
785	20130912	Summer	Keihin-Unga River	35°37'51.61"N, 139°45'11.72"E	Kanto	10.3	8.8	9.9	0.44	♂			8.91696
802	20131215	Winter	Keihin-Unga River	35°37'51.61"N, 139°45'11.72"E	Kanto	17.9	14.5	48.38	4.24	♀			13.7761
803	20131215	Winter	Keihin-Unga River	35°37'51.61"N, 139°45'11.72"E	Kanto	15.3	12.2	25.39	2	♂			9.99188
804	20131215	Winter	Keihin-Unga River	35°37'51.61"N, 139°45'11.72"E	Kanto	14.8	11.5	20.4	1.66	♂	5.58	27.3529	6.00804
976	20130912	Summer	Keihin-Unga River	35°37'51.61"N, 139°45'11.72"E	Kanto	10.3	8.8	9.9	0.44	♂			8.91696
993	20131215	Winter	Keihin-Unga River	35°37'51.61"N, 139°45'11.72"E	Kanto	17.9	14.5	48.38	4.24	♀			13.7761
994	20131215	Winter	Keihin-Unga River	35°37'51.61"N, 139°45'11.72"E	Kanto	15.3	12.2	25.39	2	♂			9.99188
995	20131215	Winter	Keihin-Unga River	35°37'51.61"N, 139°45'11.72"E	Kanto	14.8	11.5	20.4	1.66	♂	5.58	27.3529	6.00804
824	20131021	Autumn	Kinokawa River	34°13'16.92"N, 135° 8'13.08"E	Kinki	15	11.8	23.45	0.94	♀			10.0044
825	20131021	Autumn	Kinokawa River	34°13'16.92"N, 135° 8'13.08"E	Kinki	11.5	9.5	9.96	0.58	♀			7.09263
826	20131021	Autumn	Kinokawa River	34°13'16.92"N, 135° 8'13.08"E	Kinki	11.6	9.5	6.43	0.38	♀			4.49614
827	20131021	Autumn	Kinokawa River	34°13'16.92"N, 135° 8'13.08"E	Kinki	10.5	8.5	8.1	0.22	♂			7.14739
828	20131021	Autumn	Kinokawa River	34°13'16.92"N, 135° 8'13.08"E	Kinki	12	10	11.12	0.46	♀	0.06	0.539568	7.36111
829	20131021	Autumn	Kinokawa River	34°13'16.92"N, 135° 8'13.08"E	Kinki	10	7.8	6.44	0.4	♀			6.04
830	20131021	Autumn	Kinokawa River	34°13'16.92"N, 135° 8'13.08"E	Kinki	8	6.7	4.17	0.16	♀			6.26562
1015	20131021	Autumn	Kinokawa River	34°13'16.92"N, 135° 8'13.08"E	Kinki	15	11.8	23.45	0.94	♀			10.0044
1016	20131021	Autumn	Kinokawa River	34°13'16.92"N, 135° 8'13.08"E	Kinki	11.5	9.5	9.96	0.58	♀			7.09263
1017	20131021	Autumn	Kinokawa River	34°13'16.92"N, 135° 8'13.08"E	Kinki	11.6	9.5	6.43	0.38	♀			4.49614
1018	20131021	Autumn	Kinokawa River	34°13'16.92"N, 135° 8'13.08"E	Kinki	10.5	8.5	8.1	0.22	♂			7.14739
1019	20131021	Autumn	Kinokawa River	34°13'16.92"N, 135° 8'13.08"E	Kinki	12	10	11.12	0.46	♀	0.06	0.539568	7.36111
1020	20131021	Autumn	Kinokawa River	34°13'16.92"N, 135° 8'13.08"E	Kinki	10	7.8	6.44	0.4	♀			6.04
1021	20131021	Autumn	Kinokawa River	34°13'16.92"N, 135° 8'13.08"E	Kinki	8	6.7	4.17	0.16	♀			6.26562
86	20121109	Autumn	Kiso River	35°14'2.94"N, 136°51'37.99"E	Chubu	9.1	7.4	5.18	0.44	♀			5.72395
87	20121110	Autumn	Kiso River	35°14'2.94"N, 136°51'37.99"E	Chubu	8.7	7.1	4.4	0.35	♀			5.35077
88	20121121	Autumn	Kiso River	35°14'2.94"N, 136°51'37.99"E	Chubu	10.2	8.3	8.05	0.62	♀			7.14148
89	20121122	Autumn	Kiso River	35°14'2.94"N, 136°51'37.99"E	Chubu	11.1	8.9	11.04	0.91	unknown			8.22174
90	20121123	Autumn	Kiso River	35°14'2.94"N, 136°51'37.99"E	Chubu	11.3	9.2	12.24	1.39	♂			8.49714
91	20121124	Autumn	Kiso River	35°14'2.94"N, 136°51'37.99"E	Chubu	12	9.7	13.57	1.09	♀			8.66667
92	20121125	Autumn	Kiso River	35°14'2.94"N, 136°51'37.99"E	Chubu	11.8	9.2	13.03	1.14	♂			8.53921
93	20121127	Autumn	Kiso River	35°14'2.94"N, 136°51'37.99"E	Chubu	14	12.2	22.89	1.57	♀	0.26	1.13587	10.7449
94	20121128	Autumn	Kiso River	35°14'2.94"N, 136°51'37.99"E	Chubu	15	12.3	26.08	1.99	♂			10.7067
633	20131012	Autumn	Kurose River	34°13'40.04"N, 132°36'17.11"E	Chugoku	17	14	33.59	2.38	♂			10.7993
634	20131012	Autumn	Kurose River	34°13'40.04"N, 132°36'17.11"E	Chugoku	16.8	13.8	37.04	2.86	♀	0.09	0.242981	12.0784
635	20131012	Autumn	Kurose River	34°13'40.04"N, 132°36'17.11"E	Chugoku	17.8	14.7	45.9	3.34	♂			13.4326
636	20131012	Autumn	Kurose River	34°13'40.04"N, 132°36'17.11"E	Chugoku	11	9.5	9.86	0.58	♀			7.66942
637	20131012	Autumn	Kurose River	34°13'40.04"N, 132°36'17.11"E	Chugoku	11.6	9.6	12.08	0.69	♂			8.46463
638	20131012	Autumn	Kurose River	34°13'40.04"N, 132°36'17.11"E	Chugoku	11.7	9.6	12.55	0.83	♀			8.56162
639	20131012	Autumn	Kurose River	34°13'40.04"N, 132°36'17.11"E	Chugoku	12	9.8	11.86	0.75	♂			7.71528
640	20131012	Autumn	Kurose River	34°13'40.04"N, 132°36'17.11"E	Chugoku	11	9	9.57	0.64	♀			7.38017
641	20131012	Autumn	Kurose River	34°13'40.04"N, 132°36'17.11"E	Chugoku	9.2	7.6	5.66	0.45	♂			6.15548
642	20131012	Autumn	Kurose River	34°13'40.04"N, 132°36'17.11"E	Chugoku	10.5	8.7	8.18	0.51	♂			6.95692
643	20131123	Autumn	Kurose River	34°13'40.04"N, 132°36'17.11"E	Chugoku	13	10.5	16.28	0.99	♀			9.04734
644	20131123	Autumn	Kurose River	34°13'40.04"N, 132°36'17.11"E	Chugoku	11.7	9.5	13.07	0.6	♂			9.1095
645	20131123	Autumn	Kurose River	34°13'40.04"N, 132°36'17.11"E	Chugoku	12.7	10	14.6	0.89	♀	0.11	0.753425	8.43202
646	20131123	Autumn	Kurose River	34°13'40.04"N, 132°36'17.11"E	Chugoku	13	10.7	14.03	1.23	♀			7.57396
647	20131123	Autumn	Kurose River	34°13'40.04"N, 132°36'17.11"E	Chugoku	11.6	9.4	10.64	0.98	♀			7.17895
648	20131123	Autumn	Kurose River	34°13'40.04"N, 132°36'17.11"E	Chugoku	11.8	9.5	11.3	0.58	♀	0.1	0.884956	7.62712
649	20131123	Autumn	Kurose River	34°13'40.04"N, 132°36'17.11"E	Chugoku	13	10.6	14.28	0.65	♂			8.06509
650	20131123	Autumn	Kurose River	34°13'40.04"N, 132°36'17.11"E	Chugoku	10	7.9	6	0.31	♂			5.69
651	20131123	Autumn	Kurose River	34°13'40.04"N, 132°36'17.11"E	Chugoku	10.8	8.7	8.66	0.47	♂			7.0216
652	20131123	Autumn	Kurose River	34°13'40.04"N, 132°36'17.11"E	Chugoku	9	7.4	4.55	0.24	♀			5.32099
832	20131012	Autumn	Kurose River	34°13'40.04"N, 132°36'17.11"E	Chugoku	9.2	7.6	5.66	0.45	♂			6.15548
833	20131012	Autumn	Kurose River	34°13'40.04"N, 132°36'17.11"E	Chugoku	10.5	8.7	8.18	0.51	♂			6.95692
834	20131123	Autumn	Kurose River	34°13'40.04"N, 132°36'17.11"E	Chugoku	13	10.5	16.28	0.99	♀			9.04734
835	20131123	Autumn	Kurose River	34°13'40.04"N, 132°36'17.11"E	Chugoku	11.7	9.5	13.07	0.6	♂			9.1095
836	20131123	Autumn	Kurose River	34°13'40.04"N, 132°36'17.11"E	Chugoku	12.7	10	14.6	0.89	♀	0.11	0.753425	8.43202
837	20131123	Autumn	Kurose River	34°13'40.04"N, 132°36'17.11"E	Chugoku	13	10.7	14.03	1.23	♀			7.57396
838	20131123	Autumn	Kurose River	34°13'40.04"N, 132°36'17.11"E	Chugoku	11.6	9.4	10.64	0.98	♀			7.17895
839	20131123	Autumn	Kurose River	34°13'40.04"N, 132°36'17.11"E	Chugoku	11.8	9.5	11.3	0.58	♀	0.1	0.884956	7.62712
840	20131123	Autumn	Kurose River	34°13'40.04"N, 132°36'17.11"E	Chugoku	13	10.6	14.28	0.65	♂			8.06509
841	20131123	Autumn	Kurose River	34°13'40.04"N, 132°36'17.11"E	Chugoku	10	7.9	6	0.31	♂			5.69
842	20131123	Autumn	Kurose River	34°13'40.04"N, 132°36'17.11"E	Chugoku	10.8	8.7	8.66	0.47	♂			7.0216
843	20131123	Autumn	Kurose River	34°13'40.04"N, 132°36'17.11"E	Chugoku	9	7.4	4.55	0.24	♀			5.32099
628	20130920	Summer	Kyu-ota River	34°21'10.48"N, 132°26'11.74"E	Chugoku	13	10.6	15.77	0.82	♂			8.84615
629	20130920	Summer	Kyu-ota River	34°21'10.48"N, 132°26'11.75"E	Chugoku	12.7	10.7	14.52	0.97	♀			8.40102
630	20130920	Summer	Kyu-ota River	34°21'10.48"N, 132°26'11.76"E	Chugoku	12.8	10.5	14.8	0.93	♀			8.46558
631	20130920	Summer	Kyu-ota River	34°21'10.48"N, 132°26'11.77"E	Chugoku	14.3	11.8	21.89	1.56	♀			9.94181
632	20130920	Summer	Kyu-ota River	34°21'10.48"N, 132°26'11.78"E	Chugoku	15	12.2	26.95	2.36	♂			10.9289
108	20121025	Autumn	Muku River	34°41'13.11"N, 135°22'2.00"E	Kinki	13	10.6	16.98	0.92	♀	0.06	0.353357	9.46746
109	20121025	Autumn	Muku River	34°41'13.11"N, 135°22'2.00"E	Kinki	13.5	11.1	20.22	1.92	unknown			10.0412
110	20121025	Autumn	Muku River	34°41'13.11"N, 135°22'2.00"E	Kinki	12	9.8	12.65	0.82	unknown			8.21528
111	20121025	Autumn	Muku River	34°41'13.11"N, 135°22'2.00"E	Kinki	11	9	6.69	0.23	♀			5.33884
84	20121109	Autumn	Nagara River	35° 1'36.57"N, 136°43'3.70"E	Chubu	18	14.3	44.29	2.79	♂			12.8086
85	20121109	Autumn	Nagara River	35° 1'36.57"N, 136°43'3.70"E	Chubu	13	10.3	16.07	0.19	♂			9.39645
399	20111127	Autumn	Natori River	38°10'34.55"N, 140°57'24.33"E	Tohoku	14.5	11.8	21.66	1.53	♀	0.05	0.23084	9.55054
400	20111127	Autumn	Natori River	38°10'34.55"N, 140°57'24.33"E	Tohoku	13.6	11.3	18.28	1.28	♂			9.19118
401	20111127	Autumn	Natori River	38°10'34.55"N, 140°57'24.33"E	Tohoku	11.6	9.1	11.3	0.88	♀			7.74376
402	20111127	Autumn	Natori River	38°10'34.55"N, 140°57'24.33"E	Tohoku	11.1	9.1	9.38	0.59	♀			7.13416
403	20111127	Autumn	Natori River	38°10'34.55"N, 140°57'24.33"E	Tohoku	9	7.2	6.08	0.59	♀			6.77778
404	20111127	Autumn	Natori River	38°10'34.55"N, 140°57'24.33"E	Tohoku	11.5	9.5	10.27	1.18	♀			6.87335
405	20111127	Autumn	Natori River	38°10'34.55"N, 140°57'24.33"E	Tohoku	8.5	7.2	4.86	0.34	♂			6.25606
406	20111127	Autumn	Natori River	38°10'34.55"N, 140°57'24.33"E	Tohoku	9.2	8.2	8.56	1.12	unknown			8.79017
407	20111127	Autumn	Natori River	38°10'34.55"N, 140°57'24.33"E	Tohoku	9.2	7.6	5.72	0.32	♀			6.37996
408	20111212	Winter	Natori River	38°10'34.55"N, 140°57'24.33"E	Tohoku	10.8	9.4	10.31	0.76	♀	0.08	0.775946	8.119
409	20111212	Winter	Natori River	38°10'34.55"N, 140°57'24.33"E	Tohoku	12.3	10	12.34	0.83	♀	0.12	0.972447	7.52859
410	20111212	Winter	Natori River	38°10'34.55"N, 140°57'24.33"E	Tohoku	15.2	12.6	22.5	1.87	♀	0.24	1.06667	8.82531
411	20120122	Winter	Natori River	38°10'34.55"N, 140°57'24.33"E	Tohoku	14	12.1	23.13	1.9	♀	1.23	5.31777	10.2041
412	20120122	Winter	Natori River	38°10'34.55"N, 140°57'24.33"E	Tohoku	14.5	11.5	19.14	1.42	♀	1.08	5.64263	7.91439
413	20120122	Winter	Natori River	38°10'34.55"N, 140°57'24.33"E	Tohoku	16	12.7	26.24	1.85	♀	1.11	4.23018	9.09375
414	20120122	Winter	Natori River	38°10'34.55"N, 140°57'24.33"E	Tohoku	11.9	9.7	10.79	1.04	♀	0.15	1.39018	6.77918
415	20120122	Winter	Natori River	38°10'34.55"N, 140°57'24.33"E	Tohoku	16.5	13.7	31.84	3.03	♀	1.91	5.99874	9.88062
416	20120122	Winter	Natori River	38°10'34.55"N, 140°57'24.33"E	Tohoku	15.1	12.2	24.37	2.88	♀	1.36	5.58063	8.82856
417	20120122	Winter	Natori River	38°10'34.55"N, 140°57'24.33"E	Tohoku	14.5	11.7	19.33	2.78	♀	0.58	3.00052	7.59572
418	20120122	Winter	Natori River	38°10'34.55"N, 140°57'24.33"E	Tohoku	14.8	11.8	21.27	2.03	♀	0.52	2.44476	8.54638
419	20120122	Winter	Natori River	38°10'34.55"N, 140°57'24.33"E	Tohoku	16.1	12.7	27.98	2.38	♂			9.87616
420	20120122	Winter	Natori River	38°10'34.55"N, 140°57'24.33"E	Tohoku	15	12	22.27	2.04	♀	0.99	4.44544	8.55111
421	20120719	Summer	Natori River	38°10'34.55"N, 140°57'24.33"E	Tohoku	16.1	12.7	25.38	1.68	♀			9.14317
422	20120719	Summer	Natori River	38°10'34.55"N, 140°57'24.33"E	Tohoku	15.2	13.1	32.65	2.13	♀			13.2098
423	20120719	Summer	Natori River	38°10'34.55"N, 140°57'24.33"E	Tohoku	13	11.1	19.37	1.3	♀			10.6923
424	20120719	Summer	Natori River	38°10'34.55"N, 140°57'24.33"E	Tohoku	18	15.2	51.85	4.01	♀			14.7654
425	20120917	Summer	Natori River	38°10'34.55"N, 140°57'24.33"E	Tohoku	17.1	14.3	37.01	2.54	♀			11.7882
426	20120917	Summer	Natori River	38°10'34.55"N, 140°57'24.33"E	Tohoku	11	8.9	9.28	0.82	♂			6.99174
427	20120917	Summer	Natori River	38°10'34.55"N, 140°57'24.33"E	Tohoku	10.4	8.5	8.36	0.57	♀			7.20229
428	20120917	Summer	Natori River	38°10'34.55"N, 140°57'24.33"E	Tohoku	10.7	9.1	9.97	0.69	♀			8.10551
429	20120917	Summer	Natori River	38°10'34.55"N, 140°57'24.33"E	Tohoku	10.2	8.6	9.04	0.82	♀			7.90081
430	20120917	Summer	Natori River	38°10'34.55"N, 140°57'24.33"E	Tohoku	9.5	8	7.26	0.24	unknown			7.77839
431	20120917	Summer	Natori River	38°10'34.55"N, 140°57'24.33"E	Tohoku	9.2	8	7.2	0.48	unknown			7.93951
432	20120917	Summer	Natori River	38°10'34.55"N, 140°57'24.33"E	Tohoku	8.6	7.36	5.63	0.36	unknown			7.12547
433	20120917	Summer	Natori River	38°10'34.55"N, 140°57'24.33"E	Tohoku	8.1	6.9	4.86	0.27	♀			6.99588
434	20120917	Summer	Natori River	38°10'34.55"N, 140°57'24.33"E	Tohoku	7.7	6.7	3.81	0.18	unknown			6.12245
435	20120917	Summer	Natori River	38°10'34.55"N, 140°57'24.33"E	Tohoku	8.9	7.2	5.38	0.24	♀			6.48908
436	20121010	Autumn	Natori River	38°10'34.55"N, 140°57'24.33"E	Tohoku	12	9.9	13.29	0.82	unknown			cannot be measured
437	20121010	Autumn	Natori River	38°10'34.55"N, 140°57'24.33"E	Tohoku	10.5	8.5	7.82	0.36	♀			6.76644
438	20121010	Autumn	Natori River	38°10'34.55"N, 140°57'24.33"E	Tohoku	9.9	8.1	6.42	0.29	♂			6.25446
439	20121010	Autumn	Natori River	38°10'34.55"N, 140°57'24.33"E	Tohoku	9.2	7.8	5.45	0.2	♀			6.20274
440	20121010	Autumn	Natori River	38°10'34.55"N, 140°57'24.33"E	Tohoku	10	8.2	6.99	0.34	♂			6.65
441	20121010	Autumn	Natori River	38°10'34.55"N, 140°57'24.33"E	Tohoku	8.6	7.1	4.33	0.21	♀			5.57058
442	20121010	Autumn	Natori River	38°10'34.55"N, 140°57'24.33"E	Tohoku	9.4	7.5	6.33	0.52	♀			6.57537
443	20121010	Autumn	Natori River	38°10'34.55"N, 140°57'24.33"E	Tohoku	10.6	8.9	9.15	0.52	unknown			7.68067
444	20121010	Autumn	Natori River	38°10'34.55"N, 140°57'24.33"E	Tohoku	9.4	7.6	5.43	0.17	unknown			5.95292
445	20121010	Autumn	Natori River	38°10'34.55"N, 140°57'24.33"E	Tohoku	9.6	7.7	6.59	0.41	♀			6.70573
446	20121010	Autumn	Natori River	38°10'34.55"N, 140°57'24.33"E	Tohoku	8.1	6.1	3.97	0.24	♂			5.68511
447	20121010	Autumn	Natori River	38°10'34.55"N, 140°57'24.33"E	Tohoku	9.3	7.7	5.94	0.36	♀			6.45161
448	20121010	Autumn	Natori River	38°10'34.55"N, 140°57'24.33"E	Tohoku	11.1	9.1	10.12	0.95	♂			7.44258
449	20121010	Autumn	Natori River	38°10'34.55"N, 140°57'24.33"E	Tohoku	10	8.5	8.01	0.73	♂			7.28
450	20121010	Autumn	Natori River	38°10'34.55"N, 140°57'24.33"E	Tohoku	9.1	7.5	5.44	0.2	♀			6.32774
451	20121010	Autumn	Natori River	38°10'34.55"N, 140°57'24.33"E	Tohoku	10.4	8.6	8.32	0.44	♂			7.2855
452	20121010	Autumn	Natori River	38°10'34.55"N, 140°57'24.33"E	Tohoku	10.2	8.3	8.6	0.51	♂			7.77586
453	20121010	Autumn	Natori River	38°10'34.55"N, 140°57'24.33"E	Tohoku	9.1	7.6	5.87	0.29	♀			6.73832
454	20121010	Autumn	Natori River	38°10'34.55"N, 140°57'24.33"E	Tohoku	10.2	8.3	8.18	0.55	♂			7.33372
455	20121010	Autumn	Natori River	38°10'34.55"N, 140°57'24.33"E	Tohoku	10.9	8.7	9.16	0.39	♂			7.38153
456	20121101	Autumn	Natori River	38°10'34.55"N, 140°57'24.33"E	Tohoku	15.1	12.2	26.62	2.08	♂			10.7627
457	20121101	Autumn	Natori River	38°10'34.55"N, 140°57'24.33"E	Tohoku	15.1	12.3	24.05	1.76	♂			9.77589
458	20121101	Autumn	Natori River	38°10'34.55"N, 140°57'24.33"E	Tohoku	13.6	11.1	16.16	0.97	♀			8.21259
459	20121101	Autumn	Natori River	38°10'34.55"N, 140°57'24.33"E	Tohoku	13.1	10.5	15.49	1.04	♂			8.42026
460	20121101	Autumn	Natori River	38°10'34.55"N, 140°57'24.33"E	Tohoku	12.6	10.4	13.49	0.62	♀			8.10658
461	20121101	Autumn	Natori River	38°10'34.55"N, 140°57'24.33"E	Tohoku	9.5	7.8	5.78	0.32	♀			6.04986
462	20121101	Autumn	Natori River	38°10'34.55"N, 140°57'24.33"E	Tohoku	10.2	8.6	6.99	0.33	♂			6.40138
463	20121101	Autumn	Natori River	38°10'34.55"N, 140°57'24.33"E	Tohoku	9	7.5	4.93	0.31	♀			5.7037
464	20121101	Autumn	Natori River	38°10'34.55"N, 140°57'24.33"E	Tohoku	10.2	8.2	7.05	0.4	unknown			6.39177
465	20121101	Autumn	Natori River	38°10'34.55"N, 140°57'24.33"E	Tohoku	10.5	8.6	7.95	0.42	unknown			6.82993
466	20121101	Autumn	Natori River	38°10'34.55"N, 140°57'24.33"E	Tohoku	9.5	7.9	5.69	0.39	unknown			5.87258
467	20121101	Autumn	Natori River	38°10'34.55"N, 140°57'24.33"E	Tohoku	10.2	8.4	7.35	0.8	unknown			6.29566
468	20121101	Autumn	Natori River	38°10'34.55"N, 140°57'24.33"E	Tohoku	10	8.4	6.55	0.33	♂			6.22
469	20121101	Autumn	Natori River	38°10'34.55"N, 140°57'24.33"E	Tohoku	10.7	8.7	8.78	0.73	♂			7.03118
470	20121101	Autumn	Natori River	38°10'34.55"N, 140°57'24.33"E	Tohoku	9.7	8	6.96	0.46	♀			6.90828
471	20121101	Autumn	Natori River	38°10'34.55"N, 140°57'24.33"E	Tohoku	12.7	10.6	14.52	0.97	♀			8.40102
472	20121101	Autumn	Natori River	38°10'34.55"N, 140°57'24.33"E	Tohoku	11.1	9.4	11.62	1.03	♂			8.59508
473	20121101	Autumn	Natori River	38°10'34.55"N, 140°57'24.33"E	Tohoku	11.9	9.7	11.54	0.55	unknown			7.76075
474	20121101	Autumn	Natori River	38°10'34.55"N, 140°57'24.33"E	Tohoku	11.5	9.4	12.2	0.96	♀			8.49905
475	20121101	Autumn	Natori River	38°10'34.55"N, 140°57'24.33"E	Tohoku	11.1	9.4	10.26	0.59	♂			7.84839
476	20121101	Autumn	Natori River	38°10'34.55"N, 140°57'24.33"E	Tohoku	11.5	9.6	10.29	0.46	♀			7.43289
477	20121101	Autumn	Natori River	38°10'34.55"N, 140°57'24.33"E	Tohoku	10.5	8.9	8.41	0.68	♀			7.01134
478	20121101	Autumn	Natori River	38°10'34.55"N, 140°57'24.33"E	Tohoku	10.5	8.9	8.31	0.39	♂			7.18367
479	20121101	Autumn	Natori River	38°10'34.55"N, 140°57'24.33"E	Tohoku	11	9.3	9.2	0.95	♂			6.81818
480	20121208	Winter	Natori River	38°10'34.55"N, 140°57'24.33"E	Tohoku	10.5	8.5	7.22	0.34	♂			6.24036
481	20121208	Winter	Natori River	38°10'34.55"N, 140°57'24.33"E	Tohoku	10.5	8.4	7.61	0.46	♀	1.91	25.0986	4.75283
482	20121208	Winter	Natori River	38°10'34.55"N, 140°57'24.33"E	Tohoku	8.2	6.7	4.12	0.32	♂			5.6514
483	20121208	Winter	Natori River	38°10'34.55"N, 140°57'24.33"E	Tohoku	8.7	7.1	4.41	0.2	♀			5.56216
484	20121208	Winter	Natori River	38°10'34.55"N, 140°57'24.33"E	Tohoku	cannot be measured	5.5	1.53	cannot be measured	unknown			cannot be measured
729	20130810	Summer	Natori River	38°10'34.55"N, 140°57'24.33"E	Tohoku	11	8.7	8.39	0.52	♀			6.50413
730	20130810	Summer	Natori River	38°10'34.55"N, 140°57'24.33"E	Tohoku	11	9	9.83	0.78	♂			7.47934
731	20130810	Summer	Natori River	38°10'34.55"N, 140°57'24.33"E	Tohoku	9.8	9.7	6.57	0.39	♂			6.43482
732	20130810	Summer	Natori River	38°10'34.55"N, 140°57'24.33"E	Tohoku	10	8	6.62	0.57	♀			6.05
733	20130810	Summer	Natori River	38°10'34.55"N, 140°57'24.33"E	Tohoku	9.5	7.6	4.37	0.26	♂			4.55402
734	20130810	Summer	Natori River	38°10'34.55"N, 140°57'24.33"E	Tohoku	9.7	7.8	6.7	0.37	♂			6.7276
735	20130810	Summer	Natori River	38°10'34.55"N, 140°57'24.33"E	Tohoku	9.3	6.9	5.07	0.46	♀			5.3301
736	20130810	Summer	Natori River	38°10'34.55"N, 140°57'24.33"E	Tohoku	9	7.3	5.6	0.23	♂			6.62963
737	20131130	Autumn	Natori River	38°10'34.55"N, 140°57'24.33"E	Tohoku	12.2	9.5	12.24	0.65	♂			7.78689
738	20131130	Autumn	Natori River	38°10'34.55"N, 140°57'24.33"E	Tohoku	12	9.7	10.36	0.83	♀			6.61806
739	20131130	Autumn	Natori River	38°10'34.55"N, 140°57'24.33"E	Tohoku	12.3	9.5	14.68	1.37	♀			8.79767
920	20130810	Summer	Natori River	38°10'34.55"N, 140°57'24.33"E	Tohoku	11	8.7	8.39	0.52	♀			6.50413
921	20130810	Summer	Natori River	38°10'34.55"N, 140°57'24.33"E	Tohoku	11	9	9.83	0.78	♂			7.47934
922	20130810	Summer	Natori River	38°10'34.55"N, 140°57'24.33"E	Tohoku	9.8	9.7	6.57	0.39	♂			6.43482
923	20130810	Summer	Natori River	38°10'34.55"N, 140°57'24.33"E	Tohoku	10	8	6.62	0.57	♀			6.05
924	20130810	Summer	Natori River	38°10'34.55"N, 140°57'24.33"E	Tohoku	9.5	7.6	4.37	0.26	♂			4.55402
925	20130810	Summer	Natori River	38°10'34.55"N, 140°57'24.33"E	Tohoku	9.7	7.8	6.7	0.37	♂			6.7276
926	20130810	Summer	Natori River	38°10'34.55"N, 140°57'24.33"E	Tohoku	9.3	6.9	5.07	0.46	♀			5.3301
927	20130810	Summer	Natori River	38°10'34.55"N, 140°57'24.33"E	Tohoku	9	7.3	5.6	0.23	♂			6.62963
928	20131130	Autumn	Natori River	38°10'34.55"N, 140°57'24.33"E	Tohoku	12.2	9.5	12.24	0.65	♂			7.78689
929	20131130	Autumn	Natori River	38°10'34.55"N, 140°57'24.33"E	Tohoku	12	9.7	10.36	0.83	♀			6.61806
930	20131130	Autumn	Natori River	38°10'34.55"N, 140°57'24.33"E	Tohoku	12.3	9.5	14.68	1.37	♀			8.79767
618	20130920	Summer	Ota river	34°21'38.68"N, 132°24'21.58"E	Chugoku	11.5	9.4	12.67	0.65	♀			9.08885
619	20130920	Summer	Ota river	34°21'38.68"N, 132°24'21.58"E	Chugoku	11.8	9.5	11.41	0.51	♀			7.82821
620	20130920	Summer	Ota river	34°21'38.68"N, 132°24'21.58"E	Chugoku	10.8	8.8	9.08	0.43	unknown			7.41598
621	20130920	Summer	Ota river	34°21'38.68"N, 132°24'21.58"E	Chugoku	10.8	8.3	9.75	0.58	♀			7.8618
622	20130920	Summer	Ota river	34°21'38.68"N, 132°24'21.58"E	Chugoku	9.5	7.5	6.72	0.34	♂			7.06925
623	20130920	Summer	Ota river	34°21'38.68"N, 132°24'21.58"E	Chugoku	10.8	8.7	8.39	0.42	♀			6.83299
624	20130920	Summer	Ota river	34°21'38.68"N, 132°24'21.58"E	Chugoku	10.8	8.6	7.64	0.51	♂			6.11283
625	20130920	Summer	Ota river	34°21'38.68"N, 132°24'21.58"E	Chugoku	9.5	7.8	6.17	0.25	♀			6.55956
626	20130920	Summer	Ota river	34°21'38.68"N, 132°24'21.58"E	Chugoku	8.8	7.3	4.63	0.22	♂			5.69473
627	20130920	Summer	Ota river	34°21'38.68"N, 132°24'21.58"E	Chugoku	10.3	8.4	7.8	0.37	♂			7.00349
911	20140915	Summer	Otaru Harbor	43°11'28.96"N, 141° 1'7.60"E	Hokkaido	12.8	9.8	11.92	0.84	♂			6.7627
912	20140915	Summer	Otaru Harbor	43°11'28.96"N, 141° 1'7.60"E	Hokkaido	12.8	10	13.67	0.98	♀	0.14	1.02414	7.65991
913	20140915	Summer	Otaru Harbor	43°11'28.96"N, 141° 1'7.60"E	Hokkaido	12.8	10.5	13.1	1.16	♀	0.1	0.763359	7.22656
914	20140915	Summer	Otaru Harbor	43°11'28.96"N, 141° 1'7.60"E	Hokkaido	11.8	9	10.66	0.85	♀			7.04539
915	20140915	Summer	Otaru Harbor	43°11'28.96"N, 141° 1'7.60"E	Hokkaido	12	9.4	10.33	0.57	♀	0.03	0.290416	6.75694
916	20140915	Summer	Otaru Harbor	43°11'28.96"N, 141° 1'7.60"E	Hokkaido	14	11.3	16.65	1.34	♀	0.02	0.12012	7.80102
917	20140915	Summer	Otaru Harbor	43°11'28.96"N, 141° 1'7.60"E	Hokkaido	10.6	8.5	7.81	0.51	♀	0.07	0.896287	6.43467
918	20140915	Summer	Otaru Harbor	43°11'28.96"N, 141° 1'7.60"E	Hokkaido	11	8.6	9.36	0.6	♂			7.23967
919	20140915	Summer	Otaru Harbor	43°11'28.96"N, 141° 1'7.60"E	Hokkaido	10.5	9.3	7.7	0.66	♀			6.38549
139	20120930	Summer	Sagami River	35°18'53.52"N, 139°22'5.42"E	Kanto	11.5	9.4	11.62	0.61	♀			8.32514
140	20121128	Autumn	Sagami River	35°18'53.52"N, 139°22'5.42"E	Kanto	15.3	12.2	27.95	1.91	♂			11.1239
141	20121128	Autumn	Sagami River	35°18'53.52"N, 139°22'5.42"E	Kanto	17	14.1	36.87	2.02	♀			12.0588
142	20121128	Autumn	Sagami River	35°18'53.52"N, 139°22'5.42"E	Kanto	16	13.2	30.17	2.18	♀			10.9336
143	20121128	Autumn	Sagami River	35°18'53.52"N, 139°22'5.42"E	Kanto	17.6	14	41.09	2.74	♀			12.3806
144	20121128	Autumn	Sagami River	35°18'53.52"N, 139°22'5.42"E	Kanto	18.5	15.1	47.45	3.41	♀	0.21	0.442571	12.8064
145	20121128	Autumn	Sagami River	35°18'53.52"N, 139°22'5.42"E	Kanto	17.7	14.4	41.3	2.72	♀	0.25	0.605327	12.2347
146	20121128	Autumn	Sagami River	35°18'53.52"N, 139°22'5.42"E	Kanto	19.5	15.4	54.3	3.92	♂			13.2492
147	20121221	Winter	Sagami River	35°18'53.52"N, 139°22'5.42"E	Kanto	17.1	13.6	37.95	2.21	♀	1.4	3.68906	11.7438
148	20121221	Winter	Sagami River	35°18'53.52"N, 139°22'5.42"E	Kanto	11.1	8.7	9.9	0.69	♂			7.47504
149	20121223	Winter	Sagami River	35°18'53.52"N, 139°22'5.42"E	Kanto	19.6	15.9	49.52	2.81	♂			12.159
150	20121223	Winter	Sagami River	35°18'53.52"N, 139°22'5.42"E	Kanto	18.4	15	40.8	2.18	♂			11.4071
151	20121223	Winter	Sagami River	35°18'53.52"N, 139°22'5.42"E	Kanto	17.5	14.1	32.59	2.02	♂			9.98204
152	20121223	Winter	Sagami River	35°18'53.52"N, 139°22'5.42"E	Kanto	17.6	14.2	38.33	2.36	♂	1.39	3.6264	11.1635
153	20121223	Winter	Sagami River	35°18'53.52"N, 139°22'5.42"E	Kanto	19	15.2	45.09	3.06	♂			11.6427
154	20121223	Winter	Sagami River	35°18'53.52"N, 139°22'5.42"E	Kanto	16.7	13.5	30.21	1.59	♂			10.2621
155	20121223	Winter	Sagami River	35°18'53.52"N, 139°22'5.42"E	Kanto	10	8.1	6.05	0.26	♂			5.79
156	20130119	Winter	Sagami River	35°18'53.52"N, 139°22'5.42"E	Kanto	18.6	15.1	40.7	2.26	♂			11.1111
157	20130119	Winter	Sagami River	35°18'53.52"N, 139°22'5.42"E	Kanto	20	16.1	52.94	2.68	♂			12.565
158	20130119	Winter	Sagami River	35°18'53.52"N, 139°22'5.42"E	Kanto	17.6	14.1	34.33	1.81	♂			10.4985
159	20130119	Winter	Sagami River	35°18'53.52"N, 139°22'5.42"E	Kanto	16.6	13.3	30.14	1.52	♀			10.3861
160	20130119	Winter	Sagami River	35°18'53.52"N, 139°22'5.42"E	Kanto	16.6	13.2	28.19	1.51	♂			9.6821
161	20130119	Winter	Sagami River	35°18'53.52"N, 139°22'5.42"E	Kanto	10.5	8.3	7.31	0.36	♂			6.30385
162	20130120	Winter	Sagami River	35°18'53.52"N, 139°22'5.42"E	Kanto	19.7	15.9	53.77	2.37	♀	5.92	11.0099	11.7189
163	20130120	Winter	Sagami River	35°18'53.52"N, 139°22'5.42"E	Kanto	20.1	16	52.83	1.83	♀	5.66	10.7136	11.2225
164	20130120	Winter	Sagami River	35°18'53.52"N, 139°22'5.42"E	Kanto	10.6	9.4	11.49	0.66	♀	0.6	5.22193	9.10466
165	20130120	Winter	Sagami River	35°18'53.52"N, 139°22'5.42"E	Kanto	12.1	9.7	11.78	1.04	♀	0.09	0.764007	7.27409
576	20110614	Summer	Sagami River	35°18'53.52"N, 139°22'5.42"E	Kanto	7	cannot be measured	cannot be measured	cannot be measured	♀			cannot be measured
577	20110711	Summer	Sagami River	35°18'53.52"N, 139°22'5.42"E	Kanto	5.2	cannot be measured	cannot be measured	cannot be measured	♀			cannot be measured
578	20110711	Summer	Sagami River	35°18'53.52"N, 139°22'5.42"E	Kanto	7.2	cannot be measured	cannot be measured	cannot be measured	♀			cannot be measured
579	20110814	Summer	Sagami River	35°18'53.52"N, 139°22'5.42"E	Kanto	9.2	cannot be measured	cannot be measured	cannot be measured	♂			cannot be measured
580	20110814	Summer	Sagami River	35°18'53.52"N, 139°22'5.42"E	Kanto	9.5	cannot be measured	cannot be measured	cannot be measured	♂			cannot be measured
581	20110814	Summer	Sagami River	35°18'53.52"N, 139°22'5.42"E	Kanto	10.2	cannot be measured	cannot be measured	cannot be measured	♀			cannot be measured
582	20110814	Summer	Sagami River	35°18'53.52"N, 139°22'5.42"E	Kanto	10.3	cannot be measured	cannot be measured	cannot be measured	♀			cannot be measured
583	20110814	Summer	Sagami River	35°18'53.52"N, 139°22'5.42"E	Kanto	10.4	cannot be measured	cannot be measured	cannot be measured	♂			cannot be measured
584	20110929	Summer	Sagami River	35°18'53.52"N, 139°22'5.42"E	Kanto	12	9.8	14.75	0.82	♀			9.67361
585	20110929	Summer	Sagami River	35°18'53.52"N, 139°22'5.42"E	Kanto	13.2	11.1	18.61	1.13	♀			10.0321
586	20110929	Summer	Sagami River	35°18'53.52"N, 139°22'5.42"E	Kanto	14.3	12.3	19.24	0.9	♀			8.96865
587	20110929	Summer	Sagami River	35°18'53.52"N, 139°22'5.42"E	Kanto	12.7	10.5	16.22	1.06	♂			9.39922
588	20110929	Summer	Sagami River	35°18'53.52"N, 139°22'5.42"E	Kanto	11.6	9.7	13.02	0.66	♀			9.18549
589	20111014	Autumn	Sagami River	35°18'53.52"N, 139°22'5.42"E	Kanto	16.4	14.2	35.93	1.93	♀			12.6413
590	20111014	Autumn	Sagami River	35°18'53.52"N, 139°22'5.42"E	Kanto	13.5	11.3	18.03	0.84	♂			9.4321
591	20111014	Autumn	Sagami River	35°18'53.52"N, 139°22'5.42"E	Kanto	12.5	11.1	19.18	1.05	♀			11.6032
592	20111014	Autumn	Sagami River	35°18'53.52"N, 139°22'5.42"E	Kanto	11.6	9.7	11.9	0.56	♀			8.42747
593	20111014	Autumn	Sagami River	35°18'53.52"N, 139°22'5.42"E	Kanto	12	9.9	13.99	0.76	♂			9.1875
594	20111014	Autumn	Sagami River	35°18'53.52"N, 139°22'5.42"E	Kanto	12	10.1	14.76	0.82	♂			9.68056
595	20111014	Autumn	Sagami River	35°18'53.52"N, 139°22'5.42"E	Kanto	12.2	10.2	14.74	0.67	♂			9.4531
596	20111014	Autumn	Sagami River	35°18'53.52"N, 139°22'5.42"E	Kanto	8.5	7	4.71	0.25	♂			6.17301
597	20111014	Autumn	Sagami River	35°18'53.52"N, 139°22'5.42"E	Kanto	8.7	7.1	4.43	0.14	♀			5.66786
598	20111014	Autumn	Sagami River	35°18'53.52"N, 139°22'5.42"E	Kanto	11.1	9.3	10.59	0.42	♂			8.2542
599	20111028	Autumn	Sagami River	35°18'53.52"N, 139°22'5.42"E	Kanto	14.6	12.5	31.82	1.2	♂			14.3648
600	20111028	Autumn	Sagami River	35°18'53.52"N, 139°22'5.42"E	Kanto	14.7	12.2	28.9	1.44	♀	0.09	0.311419	12.666
601	20111028	Autumn	Sagami River	35°18'53.52"N, 139°22'5.42"E	Kanto	15.1	12.7	31.39	1.66	♂			13.0389
602	20111028	Autumn	Sagami River	35°18'53.52"N, 139°22'5.42"E	Kanto	12.1	10.1	15.13	0.58	♀			9.93785
603	20111028	Autumn	Sagami River	35°18'53.52"N, 139°22'5.42"E	Kanto	13.7	11	20.49	1.63	♀			10.0485
604	20111028	Autumn	Sagami River	35°18'53.52"N, 139°22'5.42"E	Kanto	10.6	8.7	9.05	0.37	♂			7.72517
605	20111028	Autumn	Sagami River	35°18'53.52"N, 139°22'5.42"E	Kanto	14	11.9	21	0.91	♀			10.25
606	20111028	Autumn	Sagami River	35°18'53.52"N, 139°22'5.42"E	Kanto	11.9	9.8	13.67	0.8	♀			9.08834
607	20111028	Autumn	Sagami River	35°18'53.52"N, 139°22'5.42"E	Kanto	10.9	8.8	10.04	0.47	♀			8.05488
608	20111125	Autumn	Sagami River	35°18'53.52"N, 139°22'5.42"E	Kanto	10.1	8.2	8.24	0.52	♂			7.56789
609	20111125	Autumn	Sagami River	35°18'53.52"N, 139°22'5.42"E	Kanto	10.7	8.9	9.96	0.42	♀	0.05	0.502008	8.28893
610	20111211	Winter	Sagami River	35°18'53.52"N, 139°22'5.42"E	Kanto	13.3	10.8	17.2	1.05	♀			9.12997
611	20111211	Winter	Sagami River	35°18'53.52"N, 139°22'5.42"E	Kanto	12.3	10.1	14.23	0.71	♂			8.93648
612	20111211	Winter	Sagami River	35°18'53.52"N, 139°22'5.42"E	Kanto	13.4	10.7	16.59	0.81	♀			8.78815
613	20111227	Winter	Sagami River	35°18'53.52"N, 139°22'5.42"E	Kanto	16.3	13.2	32.34	1.3	♂			11.6828
614	20120831	Summer	Sagami River	35°18'53.52"N, 139°22'5.42"E	Kanto	12.6	10.1	17.77	0.99	♂			10.5694
615	20120831	Summer	Sagami River	35°18'53.52"N, 139°22'5.42"E	Kanto	11.4	9.4	12.24	0.66	♀			8.91043
616	20120831	Summer	Sagami River	35°18'53.52"N, 139°22'5.42"E	Kanto	12.2	10.3	15.82	1.2	♀			9.82263
617	20120831	Summer	Sagami River	35°18'53.52"N, 139°22'5.42"E	Kanto	13.1	10.3	19.76	1.98	♀			10.3607
805	20131119	Autumn	Sagami River	35°18'53.52"N, 139°22'5.42"E	Kanto	16.8	13.2	33.8	1.83	♀			11.3272
806	20131119	Autumn	Sagami River	35°18'53.52"N, 139°22'5.42"E	Kanto	15	11.8	23.81	1.09	♀	0.14	0.587988	10.0356
807	20131119	Autumn	Sagami River	35°18'53.52"N, 139°22'5.42"E	Kanto	15.5	12.4	25.63	1.1	♂	0.09	0.351151	10.1727
808	20131119	Autumn	Sagami River	35°18'53.52"N, 139°22'5.42"E	Kanto	12	9.8	11.84	0.54	♀	0.04	0.337838	7.81944
809	20131119	Autumn	Sagami River	35°18'53.52"N, 139°22'5.42"E	Kanto	9.7	7.8	5.73	0.3	♂	0.06	1.04712	5.7073
810	20131127	Autumn	Sagami River	35°18'53.52"N, 139°22'5.42"E	Kanto	16.5	13	29.85	1.01	♂			10.5932
811	20131127	Autumn	Sagami River	35°18'53.52"N, 139°22'5.42"E	Kanto	15.7	12.5	26.82	1.55	♀			10.2519
812	20131127	Autumn	Sagami River	35°18'53.52"N, 139°22'5.42"E	Kanto	16	12.8	28.67	1.34	♀	0.17	0.592954	10.6094
813	20131127	Autumn	Sagami River	35°18'53.52"N, 139°22'5.42"E	Kanto	13.7	10.7	18.4	1.36	♀			9.0788
814	20131127	Autumn	Sagami River	35°18'53.52"N, 139°22'5.42"E	Kanto	13.3	10.2	15.3	0.9	♂			8.14065
815	20131205	Winter	Sagami River	35°18'53.52"N, 139°22'5.42"E	Kanto	16.5	13	31.6	1.34	♂			11.1148
816	20131205	Winter	Sagami River	35°18'53.52"N, 139°22'5.42"E	Kanto	16.5	13.3	32.2	1.55	♀			11.258
817	20131205	Winter	Sagami River	35°18'53.52"N, 139°22'5.42"E	Kanto	15	12	22.49	1.4	♀			9.37333
818	20131205	Winter	Sagami River	35°18'53.52"N, 139°22'5.42"E	Kanto	14	11.3	19.33	1	♂			9.35204
819	20131205	Winter	Sagami River	35°18'53.52"N, 139°22'5.42"E	Kanto	16.8	13.2	32.09	1.41	♀	0.18	0.560922	10.8064
820	20131205	Winter	Sagami River	35°18'53.52"N, 139°22'5.42"E	Kanto	14	11	19.06	1.26	♀			9.08163
821	20131205	Winter	Sagami River	35°18'53.52"N, 139°22'5.42"E	Kanto	14.2	10.8	18.32	1.03	♀			8.57469
822	20131205	Winter	Sagami River	35°18'53.52"N, 139°22'5.42"E	Kanto	14	10.8	17.99	0.94	♂			8.69898
823	20131205	Winter	Sagami River	35°18'53.52"N, 139°22'5.42"E	Kanto	13.5	10.5	18.17	0.92	♀	0.1	0.550358	9.41015
831	20131205	Winter	Sagami River	35°18'53.52"N, 139°22'5.42"E	Kanto	15	11.8	28.37	1.14	♂			12.1022
996	20131119	Autumn	Sagami River	35°18'53.52"N, 139°22'5.42"E	Kanto	16.8	13.2	33.8	1.83	♀			11.3272
997	20131119	Autumn	Sagami River	35°18'53.52"N, 139°22'5.42"E	Kanto	15	11.8	23.81	1.09	♀	0.14	0.587988	10.0356
998	20131119	Autumn	Sagami River	35°18'53.52"N, 139°22'5.42"E	Kanto	15.5	12.4	25.63	1.1	♂	0.09	0.351151	10.1727
999	20131119	Autumn	Sagami River	35°18'53.52"N, 139°22'5.42"E	Kanto	12	9.8	11.84	0.54	♀	0.04	0.337838	7.81944
1000	20131119	Autumn	Sagami River	35°18'53.52"N, 139°22'5.42"E	Kanto	9.7	7.8	5.73	0.3	♂	0.06	1.04712	5.7073
1001	20131127	Autumn	Sagami River	35°18'53.52"N, 139°22'5.42"E	Kanto	16.5	13	29.85	1.01	♂			10.5932
1002	20131127	Autumn	Sagami River	35°18'53.52"N, 139°22'5.42"E	Kanto	15.7	12.5	26.82	1.55	♀			10.2519
1003	20131127	Autumn	Sagami River	35°18'53.52"N, 139°22'5.42"E	Kanto	16	12.8	28.67	1.34	♀	0.17	0.592954	10.6094
1004	20131127	Autumn	Sagami River	35°18'53.52"N, 139°22'5.42"E	Kanto	13.7	10.7	18.4	1.36	♀			9.0788
1005	20131127	Autumn	Sagami River	35°18'53.52"N, 139°22'5.42"E	Kanto	13.3	10.2	15.3	0.9	♂			8.14065
1006	20131205	Winter	Sagami River	35°18'53.52"N, 139°22'5.42"E	Kanto	16.5	13	31.6	1.34	♂			11.1148
1007	20131205	Winter	Sagami River	35°18'53.52"N, 139°22'5.42"E	Kanto	16.5	13.3	32.2	1.55	♀			11.258
1008	20131205	Winter	Sagami River	35°18'53.52"N, 139°22'5.42"E	Kanto	15	12	22.49	1.4	♀			9.37333
1009	20131205	Winter	Sagami River	35°18'53.52"N, 139°22'5.42"E	Kanto	14	11.3	19.33	1	♂			9.35204
1010	20131205	Winter	Sagami River	35°18'53.52"N, 139°22'5.42"E	Kanto	16.8	13.2	32.09	1.41	♀	0.18	0.560922	10.8064
1011	20131205	Winter	Sagami River	35°18'53.52"N, 139°22'5.42"E	Kanto	14	11	19.06	1.26	♀			9.08163
1012	20131205	Winter	Sagami River	35°18'53.52"N, 139°22'5.42"E	Kanto	14.2	10.8	18.32	1.03	♀			8.57469
1013	20131205	Winter	Sagami River	35°18'53.52"N, 139°22'5.42"E	Kanto	14	10.8	17.99	0.94	♂			8.69898
1014	20131205	Winter	Sagami River	35°18'53.52"N, 139°22'5.42"E	Kanto	13.5	10.5	18.17	0.92	♀	0.1	0.550358	9.41015
1022	20131205	Winter	Sagami River	35°18'53.52"N, 139°22'5.42"E	Kanto	15	11.8	28.37	1.14	♂			12.1022
653	20131114	Autumn	Saigawa River	36°36'4.58"N, 136°35'10.66"E	Chubu	16.5	13.5	39.22	2.57	♀	0.2	0.509944	13.3884
654	20131114	Autumn	Saigawa River	36°36'4.58"N, 136°35'10.66"E	Chubu	14.8	12.8	28.6	1.54	♀	0.13	0.454545	12.2946
655	20131114	Autumn	Saigawa River	36°36'4.58"N, 136°35'10.66"E	Chubu	16	13	33	2.55	♀	0.13	0.393939	11.8438
656	20131114	Autumn	Saigawa River	36°36'4.58"N, 136°35'10.66"E	Chubu	14	11	18.9	1.77	♂			8.7398
657	20131114	Autumn	Saigawa River	36°36'4.58"N, 136°35'10.66"E	Chubu	13.8	11.3	18.9	1.27	♀			9.25751
658	20131114	Autumn	Saigawa River	36°36'4.58"N, 136°35'10.66"E	Chubu	16	19	30.25	2.24	♀	0.14	0.46281	10.8867
659	20131114	Autumn	Saigawa River	36°36'4.58"N, 136°35'10.66"E	Chubu	13	11	18.38	1.21	♀	0.02	0.108814	10.1479
660	20131114	Autumn	Saigawa River	36°36'4.58"N, 136°35'10.66"E	Chubu	13.5	11	18.36	1.29	♀	0.01	0.0544662	9.36077
661	20131114	Autumn	Saigawa River	36°36'4.58"N, 136°35'10.66"E	Chubu	14	11.8	21.9	1.27	♂			10.5255
662	20131114	Autumn	Saigawa River	36°36'4.58"N, 136°35'10.66"E	Chubu	15	12	24.57	1.12	♂			10.4222
844	20131114	Autumn	Saigawa River	36°36'4.58"N, 136°35'10.66"E	Chubu	16.5	13.5	39.22	2.57	♀	0.2	0.509944	13.3884
845	20131114	Autumn	Saigawa River	36°36'4.58"N, 136°35'10.66"E	Chubu	14.8	12.8	28.6	1.54	♀	0.13	0.454545	12.2946
846	20131114	Autumn	Saigawa River	36°36'4.58"N, 136°35'10.66"E	Chubu	16	13	33	2.55	♀	0.13	0.393939	11.8438
847	20131114	Autumn	Saigawa River	36°36'4.58"N, 136°35'10.66"E	Chubu	14	11	18.9	1.77	♂			8.7398
848	20131114	Autumn	Saigawa River	36°36'4.58"N, 136°35'10.66"E	Chubu	13.8	11.3	18.9	1.27	♀			9.25751
849	20131114	Autumn	Saigawa River	36°36'4.58"N, 136°35'10.66"E	Chubu	16	19	30.25	2.24	♀	0.14	0.46281	10.8867
850	20131114	Autumn	Saigawa River	36°36'4.58"N, 136°35'10.66"E	Chubu	13	11	18.38	1.21	♀	0.02	0.108814	10.1479
851	20131114	Autumn	Saigawa River	36°36'4.58"N, 136°35'10.66"E	Chubu	13.5	11	18.36	1.29	♀	0.01	0.0544662	9.36077
852	20131114	Autumn	Saigawa River	36°36'4.58"N, 136°35'10.66"E	Chubu	14	11.8	21.9	1.27	♂			10.5255
853	20131114	Autumn	Saigawa River	36°36'4.58"N, 136°35'10.66"E	Chubu	15	12	24.57	1.12	♂			10.4222
77	20121122	Autumn	Syonai River	35° 4'56.32"N, 136°50'28.99"E	Chubu	17.2	13.6	33.7	2	♂			10.7153
78	20121123	Autumn	Syonai River	35° 4'56.32"N, 136°50'28.99"E	Chubu	16.5	13.4	34.4	3.4	♀	0.95	2.76163	11.0376
166	20110531	Summer	Tama River	35°31'37.91"N, 139°47'26.86"E	Kanto	7.2	cannot be measured	cannot be measured	cannot be measured	♀			cannot be measured
167	20110531	Summer	Tama River	35°31'37.91"N, 139°47'26.86"E	Kanto	7.5	cannot be measured	cannot be measured	cannot be measured	♂			cannot be measured
168	20110615	Summer	Tama River	35°31'37.91"N, 139°47'26.86"E	Kanto	8.2	cannot be measured	cannot be measured	cannot be measured	♀			cannot be measured
169	20110727	Summer	Tama River	35°31'37.91"N, 139°47'26.86"E	Kanto	6.5	cannot be measured	cannot be measured	cannot be measured	♀			cannot be measured
170	20110727	Summer	Tama River	35°31'37.91"N, 139°47'26.86"E	Kanto	7	cannot be measured	cannot be measured	cannot be measured	♀			cannot be measured
171	20110814	Summer	Tama River	35°31'37.91"N, 139°47'26.86"E	Kanto	8.5	cannot be measured	cannot be measured	cannot be measured	♀			cannot be measured
172	20110814	Summer	Tama River	35°31'37.91"N, 139°47'26.86"E	Kanto	9.2	cannot be measured	cannot be measured	cannot be measured	♂			cannot be measured
173	20110814	Summer	Tama River	35°31'37.91"N, 139°47'26.86"E	Kanto	12	cannot be measured	cannot be measured	cannot be measured	♀			cannot be measured
174	20110915	Summer	Tama River	35°31'37.91"N, 139°47'26.86"E	Kanto	11.6	9.5	13.48	1.02	♀	0.05	0.37092	9.22265
175	20110915	Summer	Tama River	35°31'37.91"N, 139°47'26.86"E	Kanto	11.4	9.4	12.86	0.92	♂			9.18744
176	20110915	Summer	Tama River	35°31'37.91"N, 139°47'26.86"E	Kanto	10.7	8.9	12.03	1.34	♂			9.33706
177	20110915	Summer	Tama River	35°31'37.91"N, 139°47'26.86"E	Kanto	11.1	9.2	12.21	0.96	♀	0.02	0.1638	9.11452
178	20110915	Summer	Tama River	35°31'37.91"N, 139°47'26.86"E	Kanto	14.4	11.8	22.76	1.42	♀			10.2913
179	20110915	Summer	Tama River	35°31'37.91"N, 139°47'26.86"E	Kanto	cannot be measured	10.3	15.11	1.07	♀			cannot be measured
180	20111026	Autumn	Tama River	35°31'37.91"N, 139°47'26.86"E	Kanto	15	12.2	28.1	2.62	♀	0.05	0.177936	11.3022
181	20111026	Autumn	Tama River	35°31'37.91"N, 139°47'26.86"E	Kanto	12.2	9.9	15.21	1.22	♂			9.39936
182	20111026	Autumn	Tama River	35°31'37.91"N, 139°47'26.86"E	Kanto	14	11.7	24.09	2.37	♀	0.04	0.166044	11.0612
183	20111026	Autumn	Tama River	35°31'37.91"N, 139°47'26.86"E	Kanto	16	13.1	31.56	2.33	♂			11.418
184	20111026	Autumn	Tama River	35°31'37.91"N, 139°47'26.86"E	Kanto	13.4	11.5	20.9	1.53	♀	0.16	0.76555	10.6984
185	20111026	Autumn	Tama River	35°31'37.91"N, 139°47'26.86"E	Kanto	12	9.7	13.37	1.12	♂			8.50694
186	20111026	Autumn	Tama River	35°31'37.91"N, 139°47'26.86"E	Kanto	12.7	10.8	16.36	1.45	♀			9.24422
187	20111026	Autumn	Tama River	35°31'37.91"N, 139°47'26.86"E	Kanto	12.2	10.2	14.22	0.98	♂			8.89546
188	20111026	Autumn	Tama River	35°31'37.91"N, 139°47'26.86"E	Kanto	13.4	10.9	19.51	1.55	♀	0.06	0.307535	9.96881
189	20111026	Autumn	Tama River	35°31'37.91"N, 139°47'26.86"E	Kanto	11.2	9.7	13.31	0.74	♂			10.0207
190	20111026	Autumn	Tama River	35°31'37.91"N, 139°47'26.86"E	Kanto	17.6	14.6	44.07	3.59	♀			13.0682
191	20111101	Autumn	Tama River	35°31'37.91"N, 139°47'26.86"E	Kanto	9.9	8	5.6	0.48	♂			5.22396
192	20111103	Autumn	Tama River	35°31'37.91"N, 139°47'26.86"E	Kanto	11.4	9.4	11.42	0.8	♂			8.17175
193	20111103	Autumn	Tama River	35°31'37.91"N, 139°47'26.86"E	Kanto	18.7	15.1	41.09	2.9	♀			10.9211
194	20111103	Autumn	Tama River	35°31'37.91"N, 139°47'26.86"E	Kanto	9.7	8.1	7.1	0.54	♀			6.97205
195	20111115	Autumn	Tama River	35°31'37.91"N, 139°47'26.86"E	Kanto	14.5	11.7	20.53	1.4	♀			9.09869
196	20111115	Autumn	Tama River	35°31'37.91"N, 139°47'26.86"E	Kanto	13.7	11.4	16.87	1.76	♀			8.05051
197	20111115	Autumn	Tama River	35°31'37.91"N, 139°47'26.86"E	Kanto	12.9	10.7	15.87	1.3	♀			8.75548
198	20111115	Autumn	Tama River	35°31'37.91"N, 139°47'26.86"E	Kanto	8.2	6.9	4.44	0.33	♂			6.11243
199	20111115	Autumn	Tama River	35°31'37.91"N, 139°47'26.86"E	Kanto	13.2	10.8	17.42	1.1	♂			9.36639
200	20111221	Winter	Tama River	35°31'37.91"N, 139°47'26.86"E	Kanto	13.5	10.7	17.49	1.1	♀	0.4	2.28702	8.77366
201	20111221	Winter	Tama River	35°31'37.91"N, 139°47'26.86"E	Kanto	12.8	10.3	13.21	0.95	♀	0.36	2.72521	7.26318
202	20111221	Winter	Tama River	35°31'37.91"N, 139°47'26.86"E	Kanto	14.7	11.9	20.63	1.51	♀	0.79	3.82937	8.48258
203	20111221	Winter	Tama River	35°31'37.91"N, 139°47'26.86"E	Kanto	16.3	13.3	31.67	2.54	♀	2.22	7.00979	10.1283
204	20111221	Winter	Tama River	35°31'37.91"N, 139°47'26.86"E	Kanto	16.2	12.9	30.51	1.57	♀	3.95	12.9466	9.52218
205	20120104	Winter	Tama River	35°31'37.91"N, 139°47'26.86"E	Kanto	17.1	13.7	34.29	2.23	♀			10.9641
206	20120729	Summer	Tama River	35°31'37.91"N, 139°47'26.86"E	Kanto	9.6	8.1	7.16	0.98	♀			6.70573
207	20120729	Summer	Tama River	35°31'37.91"N, 139°47'26.86"E	Kanto	8.6	7.2	5.64	0.7	♀			6.67929
208	20120729	Summer	Tama River	35°31'37.91"N, 139°47'26.86"E	Kanto	8.2	7.1	4.56	0.35	♀			6.26115
209	20120729	Summer	Tama River	35°31'37.91"N, 139°47'26.86"E	Kanto	8.5	7.1	4.93	0.46	♀			6.18685
210	20120729	Summer	Tama River	35°31'37.91"N, 139°47'26.86"E	Kanto	6.7	5.5	2.33	0.32	♀			4.47761
211	20120729	Summer	Tama River	35°31'37.91"N, 139°47'26.86"E	Kanto	cannot be measured	6.2	2.6	0.2	♀			cannot be measured
212	20120729	Summer	Tama River	35°31'37.91"N, 139°47'26.86"E	Kanto	cannot be measured	5.1	2.28	0.12	♀			cannot be measured
213	20120831	Summer	Tama River	35°31'37.91"N, 139°47'26.86"E	Kanto	10.8	9.3	10.73	0.75	♀			8.55624
214	20120831	Summer	Tama River	35°31'37.91"N, 139°47'26.86"E	Kanto	9.7	8.1	7.16	0.51	♂			7.0677
215	20120831	Summer	Tama River	35°31'37.91"N, 139°47'26.86"E	Kanto	7.7	6.9	3.66	0.56	♀			5.22854
216	20120831	Summer	Tama River	35°31'37.91"N, 139°47'26.86"E	Kanto	9.6	7.9	7.95	0.65	♀			7.92101
217	20120831	Summer	Tama River	35°31'37.91"N, 139°47'26.86"E	Kanto	8.2	7	4.26	0.37	♂			5.78525
218	20120831	Summer	Tama River	35°31'37.91"N, 139°47'26.86"E	Kanto	8.7	7.1	5.54	0.32	♂			6.89655
219	20120831	Summer	Tama River	35°31'37.91"N, 139°47'26.86"E	Kanto	cannot be measured	7	6.71	0.47	♂			cannot be measured
220	20120831	Summer	Tama River	35°31'37.91"N, 139°47'26.86"E	Kanto	10.1	8.5	8.13	0.61	♀			7.37183
221	20120831	Summer	Tama River	35°31'37.91"N, 139°47'26.86"E	Kanto	10	8.5	8.21	0.57	♀			7.64
222	20120831	Summer	Tama River	35°31'37.91"N, 139°47'26.86"E	Kanto	10.1	8.6	7.96	0.49	♀			7.32281
223	20120917	Summer	Tama River	35°31'37.91"N, 139°47'26.86"E	Kanto	12.9	10.6	17.01	1.17	♀			9.51866
224	20120917	Summer	Tama River	35°31'37.91"N, 139°47'26.86"E	Kanto	11.5	9.6	12.78	1.06	♂			8.862
225	20120917	Summer	Tama River	35°31'37.91"N, 139°47'26.86"E	Kanto	11	9.2	12.15	0.7	♀			9.46281
226	20120917	Summer	Tama River	35°31'37.91"N, 139°47'26.86"E	Kanto	10	8.2	8.31	0.53	♀			7.78
227	20120917	Summer	Tama River	35°31'37.91"N, 139°47'26.86"E	Kanto	10.2	8.6	9.06	0.51	♀			8.21799
228	20120917	Summer	Tama River	35°31'37.91"N, 139°47'26.86"E	Kanto	cannot be measured	7.9	7.13	0.5	♀	0.01	0.140252	cannot be measured
229	20120917	Summer	Tama River	35°31'37.91"N, 139°47'26.86"E	Kanto	cannot be measured	7.9	6.75	0.42	♂			cannot be measured
230	20120917	Summer	Tama River	35°31'37.91"N, 139°47'26.86"E	Kanto	10.7	8.9	9.98	0.72	♂			8.08804
231	20120917	Summer	Tama River	35°31'37.91"N, 139°47'26.86"E	Kanto	10.6	8.7	9.8	0.56	♂			8.22357
232	20120917	Summer	Tama River	35°31'37.91"N, 139°47'26.86"E	Kanto	8.8	7.3	5.49	0.38	♀			6.59866
233	20121006	Autumn	Tama River	35°31'37.91"N, 139°47'26.86"E	Kanto	12.1	10.2	15.04	1.1	♀			9.52121
234	20121006	Autumn	Tama River	35°31'37.91"N, 139°47'26.86"E	Kanto	12.1	9.9	13.68	1.25	♀			8.48986
235	20121006	Autumn	Tama River	35°31'37.91"N, 139°47'26.86"E	Kanto	11.4	9.2	12.13	0.78	♂			8.73346
236	20121006	Autumn	Tama River	35°31'37.91"N, 139°47'26.86"E	Kanto	12.2	9.9	13.3	0.73	♂			8.44531
237	20121006	Autumn	Tama River	35°31'37.91"N, 139°47'26.86"E	Kanto	12.2	9.8	13.72	0.99	♀			8.55281
238	20121006	Autumn	Tama River	35°31'37.91"N, 139°47'26.86"E	Kanto	cannot be measured	9.4	11.08	0.73	♂			cannot be measured
239	20121006	Autumn	Tama River	35°31'37.91"N, 139°47'26.86"E	Kanto	cannot be measured	8.3	8.76	0.59	♀			cannot be measured
240	20121006	Autumn	Tama River	35°31'37.91"N, 139°47'26.86"E	Kanto	10.7	8.7	8.69	0.51	♂			7.14473
241	20121006	Autumn	Tama River	35°31'37.91"N, 139°47'26.86"E	Kanto	9.3	7.7	6.48	0.56	♀			6.84472
242	20121006	Autumn	Tama River	35°31'37.91"N, 139°47'26.86"E	Kanto	9.9	8.2	7.72	0.59	♀			7.27477
243	20121006	Autumn	Tama River	35°31'37.91"N, 139°47'26.86"E	Kanto	11.1	9.4	10.17	0.54	♀			7.81592
244	20121006	Autumn	Tama River	35°31'37.91"N, 139°47'26.86"E	Kanto	10.8	8.9	9.18	0.65	♀			7.3131
245	20121006	Autumn	Tama River	35°31'37.91"N, 139°47'26.86"E	Kanto	11.4	9.4	10.75	0.71	♂			7.72545
246	20121016	Autumn	Tama River	35°31'37.91"N, 139°47'26.86"E	Kanto	9.2	7.5	6.34	0.55	♂			6.84074
247	20121016	Autumn	Tama River	35°31'37.91"N, 139°47'26.86"E	Kanto	9.7	8	7	0.57	♀			6.83388
248	20121016	Autumn	Tama River	35°31'37.91"N, 139°47'26.86"E	Kanto	10.6	8.7	8.39	0.54	♀	0.04	0.476758	6.95087
249	20121016	Autumn	Tama River	35°31'37.91"N, 139°47'26.86"E	Kanto	10.7	8.5	8.45	0.53	♂			6.91763
250	20121016	Autumn	Tama River	35°31'37.91"N, 139°47'26.86"E	Kanto	10.2	9.4	10	0.58	♀	0.06	0.6	8.99654
251	20121016	Autumn	Tama River	35°31'37.91"N, 139°47'26.86"E	Kanto	11.9	9.6	12.32	0.99	♀	0.06	0.487013	7.95848
252	20121016	Autumn	Tama River	35°31'37.91"N, 139°47'26.86"E	Kanto	10	8.2	7.9	0.61	♂			7.29
253	20121016	Autumn	Tama River	35°31'37.91"N, 139°47'26.86"E	Kanto	12	9.7	12.15	0.9	♂			7.8125
254	20121016	Autumn	Tama River	35°31'37.91"N, 139°47'26.86"E	Kanto	10.7	9.3	11.16	1	♀			8.87414
255	20121016	Autumn	Tama River	35°31'37.91"N, 139°47'26.86"E	Kanto	11.5	9.6	11.66	0.85	♀			8.17391
256	20121016	Autumn	Tama River	35°31'37.91"N, 139°47'26.86"E	Kanto	11.4	9.5	10.54	0.7	♂			7.57156
257	20121016	Autumn	Tama River	35°31'37.91"N, 139°47'26.86"E	Kanto	12.3	10.2	12.96	0.88	♀	0.06	0.462963	7.94501
258	20121016	Autumn	Tama River	35°31'37.91"N, 139°47'26.86"E	Kanto	11.5	9.4	10.52	1.15	♀			7.08507
259	20121121	Autumn	Tama River	35°31'37.91"N, 139°47'26.86"E	Kanto	11.8	9.4	11.97	1.2	♂			7.73485
260	20121121	Autumn	Tama River	35°31'37.91"N, 139°47'26.86"E	Kanto	12.9	10.2	16.81	1.43	♀			9.24223
261	20121121	Autumn	Tama River	35°31'37.91"N, 139°47'26.86"E	Kanto	14.5	11.7	20.39	1.72	♀	0.17	0.833742	8.79905
262	20121121	Autumn	Tama River	35°31'37.91"N, 139°47'26.86"E	Kanto	14.6	11.7	20.2	1.58	♂			8.73522
263	20121121	Autumn	Tama River	35°31'37.91"N, 139°47'26.86"E	Kanto	14	11.4	19.46	1.57	♀			9.12755
264	20121121	Autumn	Tama River	35°31'37.91"N, 139°47'26.86"E	Kanto	15	12.3	23.72	2	♀	0.17	0.716695	9.57778
265	20121117	Autumn	Tama River	35°31'37.91"N, 139°47'26.86"E	Kanto	13.7	11.1	15.11	0.99	♀	0.14	0.926539	7.44845
266	20121117	Autumn	Tama River	35°31'37.91"N, 139°47'26.86"E	Kanto	11.9	9.5	11.6	0.75	♀	0.05	0.431034	7.62658
267	20121117	Autumn	Tama River	35°31'37.91"N, 139°47'26.86"E	Kanto	12.4	10.1	13.28	1.16	♂			7.88241
268	20121117	Autumn	Tama River	35°31'37.91"N, 139°47'26.86"E	Kanto	13.1	10.7	14.72	1.04	♀	0.71	4.82337	7.55783
269	20121117	Autumn	Tama River	35°31'37.91"N, 139°47'26.86"E	Kanto	13.6	11.5	20.03	1.47	♀			10.0346
270	20121212	Winter	Tama River	35°31'37.91"N, 139°47'26.86"E	Kanto	15.1	12.3	28.33	2.69	♀	0.76	2.68267	10.9118
271	20121212	Winter	Tama River	35°31'37.91"N, 139°47'26.86"E	Kanto	15.5	12.5	25.54	1.95	♂			9.81894
272	20121221	Winter	Tama River	35°31'37.91"N, 139°47'26.86"E	Kanto	14.7	11.7	23.65	2.2	♀	1.86	7.86469	9.06567
273	20121221	Winter	Tama River	35°31'37.91"N, 139°47'26.86"E	Kanto	17	13.4	30.17	2.39	♂			9.61246
274	20120831	Summer	Tama River	35°31'37.91"N, 139°47'26.86"E	Kanto	11.3	9.3	11.62	0.64	♂			8.59895
275	20120831	Summer	Tama River	35°31'37.91"N, 139°47'26.86"E	Kanto	9.8	8.2	7.95	0.58	♂			7.67389
740	20130830	Summer	Tama River	35°31'37.91"N, 139°47'26.86"E	Kanto	10.3	8	9	0.53	♀			7.98379
741	20130830	Summer	Tama River	35°31'37.91"N, 139°47'26.86"E	Kanto	9.5	7.5	6.76	0.6	♀			6.82548
742	20130830	Summer	Tama River	35°31'37.91"N, 139°47'26.86"E	Kanto	9	7.3	5.87	0.42	♂			6.7284
743	20130830	Summer	Tama River	35°31'37.91"N, 139°47'26.86"E	Kanto	8	6.5	4.12	0.23	♀			6.07812
744	20130830	Summer	Tama River	35°31'37.91"N, 139°47'26.86"E	Kanto	9	7.3	5.82	0.4	♂			6.69136
745	20130830	Summer	Tama River	35°31'37.91"N, 139°47'26.86"E	Kanto	7.8	6.3	4.44	0.14	♀			7.06772
746	20130922	Summer	Tama River	35°31'37.91"N, 139°47'26.86"E	Kanto	9.8	7.7	6.38	0.32	♀			6.30987
747	20130922	Summer	Tama River	35°31'37.91"N, 139°47'26.86"E	Kanto	9.8	7.6	6.75	0.43	♀			6.58059
748	20130922	Summer	Tama River	35°31'37.91"N, 139°47'26.86"E	Kanto	10	8	7.1	0.41	♂			6.69
749	20130922	Summer	Tama River	35°31'37.91"N, 139°47'26.86"E	Kanto	9	7.3	5.42	0.34	♀			6.2716
750	20130922	Summer	Tama River	35°31'37.91"N, 139°47'26.86"E	Kanto	10.2	8	7.38	0.42	♀			6.68973
751	20130922	Summer	Tama River	35°31'37.91"N, 139°47'26.86"E	Kanto	8	6.4	3.96	0.19	♂			5.89062
752	20130922	Summer	Tama River	35°31'37.91"N, 139°47'26.86"E	Kanto	8.5	6.8	4.56	0.23	♂			5.99308
753	20130922	Summer	Tama River	35°31'37.91"N, 139°47'26.86"E	Kanto	8.7	6.8	4.35	0.2	♀			5.48289
754	20131018	Autumn	Tama River	35°31'37.91"N, 139°47'26.86"E	Kanto	12	9.8	16.31	1.19	♀			10.5
755	20131018	Autumn	Tama River	35°31'37.91"N, 139°47'26.86"E	Kanto	12.5	10	15.32	0.89	♀	0.1	0.652742	9.1712
756	20131018	Autumn	Tama River	35°31'37.91"N, 139°47'26.86"E	Kanto	12.4	9.8	15	1.52	♀			8.76691
757	20131018	Autumn	Tama River	35°31'37.91"N, 139°47'26.86"E	Kanto	13	10.3	14.61	1.11	♂			7.98817
758	20131018	Autumn	Tama River	35°31'37.91"N, 139°47'26.86"E	Kanto	12.7	10.2	13.75	0.73	♀	0.02	0.145455	8.06002
759	20131018	Autumn	Tama River	35°31'37.91"N, 139°47'26.86"E	Kanto	11.3	8.7	11	1.85	♂			7.16579
760	20131109	Autumn	Tama River	35°31'37.91"N, 139°47'26.86"E	Kanto	12.4	9.8	13.02	0.97	♂			7.83689
761	20131109	Autumn	Tama River	35°31'37.91"N, 139°47'26.86"E	Kanto	11.8	9.4	11.06	0.88	♀	0.1	0.904159	7.2393
762	20131109	Autumn	Tama River	35°31'37.91"N, 139°47'26.86"E	Kanto	12.8	10	13.56	0.72	♀	0.1	0.737463	7.77588
763	20131109	Autumn	Tama River	35°31'37.91"N, 139°47'26.86"E	Kanto	12.5	9.8	11.97	0.5	♂			7.3408
764	20131109	Autumn	Tama River	35°31'37.91"N, 139°47'26.86"E	Kanto	12	9.8	13.49	0.81	♀			8.80556
765	20131109	Autumn	Tama River	35°31'37.91"N, 139°47'26.86"E	Kanto	10.5	8	8.01	0.46	♀			6.84807
766	20131109	Autumn	Tama River	35°31'37.91"N, 139°47'26.86"E	Kanto	9.5	8.4	8.65	0.55	♀			8.97507
767	20131205	Winter	Tama River	35°31'37.91"N, 139°47'26.86"E	Kanto	13.5	10.5	16.32	1.07	♀			8.36763
768	20131205	Winter	Tama River	35°31'37.91"N, 139°47'26.86"E	Kanto	13	10.3	14.51	1.16	♀			7.89941
769	20131205	Winter	Tama River	35°31'37.91"N, 139°47'26.86"E	Kanto	12	9.8	10.73	0.67	♂			6.98611
770	20131019	Autumn	Tama River	35°31'37.91"N, 139°47'26.86"E	Kanto	12	9.8	11.9	0.7	♀	0.05	0.420168	7.74306
771	20131019	Autumn	Tama River	35°31'37.91"N, 139°47'26.86"E	Kanto	10.5	8.2	8.4	0.48	♀	0.06	0.714286	7.12925
772	20131208	Winter	Tama River	35°31'37.91"N, 139°47'26.86"E	Kanto	15.8	12.2	27.75	2.56	♀	1.52	5.47748	9.48165
773	20131208	Winter	Tama River	35°31'37.91"N, 139°47'26.86"E	Kanto	12.2	9.7	13.85	1.24	♀	0.3	2.16606	8.27063
931	20130830	Summer	Tama River	35°31'37.91"N, 139°47'26.86"E	Kanto	10.3	8	9	0.53	♀			7.98379
932	20130830	Summer	Tama River	35°31'37.91"N, 139°47'26.86"E	Kanto	9.5	7.5	6.76	0.6	♀			6.82548
933	20130830	Summer	Tama River	35°31'37.91"N, 139°47'26.86"E	Kanto	9	7.3	5.87	0.42	♂			6.7284
934	20130830	Summer	Tama River	35°31'37.91"N, 139°47'26.86"E	Kanto	8	6.5	4.12	0.23	♀			6.07812
935	20130830	Summer	Tama River	35°31'37.91"N, 139°47'26.86"E	Kanto	9	7.3	5.82	0.4	♂			6.69136
936	20130830	Summer	Tama River	35°31'37.91"N, 139°47'26.86"E	Kanto	7.8	6.3	4.44	0.14	♀			7.06772
937	20130922	Summer	Tama River	35°31'37.91"N, 139°47'26.86"E	Kanto	9.8	7.7	6.38	0.32	♀			6.30987
938	20130922	Summer	Tama River	35°31'37.91"N, 139°47'26.86"E	Kanto	9.8	7.6	6.75	0.43	♀			6.58059
939	20130922	Summer	Tama River	35°31'37.91"N, 139°47'26.86"E	Kanto	10	8	7.1	0.41	♂			6.69
940	20130922	Summer	Tama River	35°31'37.91"N, 139°47'26.86"E	Kanto	9	7.3	5.42	0.34	♀			6.2716
941	20130922	Summer	Tama River	35°31'37.91"N, 139°47'26.86"E	Kanto	10.2	8	7.38	0.42	♀			6.68973
942	20130922	Summer	Tama River	35°31'37.91"N, 139°47'26.86"E	Kanto	8	6.4	3.96	0.19	♂			5.89062
943	20130922	Summer	Tama River	35°31'37.91"N, 139°47'26.86"E	Kanto	8.5	6.8	4.56	0.23	♂			5.99308
944	20130922	Summer	Tama River	35°31'37.91"N, 139°47'26.86"E	Kanto	8.7	6.8	4.35	0.2	♀			5.48289
945	20131018	Autumn	Tama River	35°31'37.91"N, 139°47'26.86"E	Kanto	12	9.8	16.31	1.19	♀			10.5
946	20131018	Autumn	Tama River	35°31'37.91"N, 139°47'26.86"E	Kanto	12.5	10	15.32	0.89	♀	0.1	0.652742	9.1712
947	20131018	Autumn	Tama River	35°31'37.91"N, 139°47'26.86"E	Kanto	12.4	9.8	15	1.52	♀			8.76691
948	20131018	Autumn	Tama River	35°31'37.91"N, 139°47'26.86"E	Kanto	13	10.3	14.61	1.11	♂			7.98817
949	20131018	Autumn	Tama River	35°31'37.91"N, 139°47'26.86"E	Kanto	12.7	10.2	13.75	0.73	♀	0.02	0.145455	8.06002
950	20131018	Autumn	Tama River	35°31'37.91"N, 139°47'26.86"E	Kanto	11.3	8.7	11	1.85	♂			7.16579
951	20131109	Autumn	Tama River	35°31'37.91"N, 139°47'26.86"E	Kanto	12.4	9.8	13.02	0.97	♂			7.83689
952	20131109	Autumn	Tama River	35°31'37.91"N, 139°47'26.86"E	Kanto	11.8	9.4	11.06	0.88	♀	0.1	0.904159	7.2393
953	20131109	Autumn	Tama River	35°31'37.91"N, 139°47'26.86"E	Kanto	12.8	10	13.56	0.72	♀	0.1	0.737463	7.77588
954	20131109	Autumn	Tama River	35°31'37.91"N, 139°47'26.86"E	Kanto	12.5	9.8	11.97	0.5	♂			7.3408
955	20131109	Autumn	Tama River	35°31'37.91"N, 139°47'26.86"E	Kanto	12	9.8	13.49	0.81	♀			8.80556
956	20131109	Autumn	Tama River	35°31'37.91"N, 139°47'26.86"E	Kanto	10.5	8	8.01	0.46	♀			6.84807
957	20131109	Autumn	Tama River	35°31'37.91"N, 139°47'26.86"E	Kanto	9.5	8.4	8.65	0.55	♀			8.97507
958	20131205	Winter	Tama River	35°31'37.91"N, 139°47'26.86"E	Kanto	13.5	10.5	16.32	1.07	♀			8.36763
959	20131205	Winter	Tama River	35°31'37.91"N, 139°47'26.86"E	Kanto	13	10.3	14.51	1.16	♀			7.89941
960	20131205	Winter	Tama River	35°31'37.91"N, 139°47'26.86"E	Kanto	12	9.8	10.73	0.67	♂			6.98611
961	20131019	Autumn	Tama River	35°31'37.91"N, 139°47'26.86"E	Kanto	12	9.8	11.9	0.7	♀	0.05	0.420168	7.74306
962	20131019	Autumn	Tama River	35°31'37.91"N, 139°47'26.86"E	Kanto	10.5	8.2	8.4	0.48	♀	0.06	0.714286	7.12925
963	20131208	Winter	Tama River	35°31'37.91"N, 139°47'26.86"E	Kanto	15.8	12.2	27.75	2.56	♀	1.52	5.47748	9.48165
964	20131208	Winter	Tama River	35°31'37.91"N, 139°47'26.86"E	Kanto	12.2	9.7	13.85	1.24	♀	0.3	2.16606	8.27063
41	20121102	Autumn	Teizan-Unga River	38°18'4.16"N, 141° 2'10.91"E	Tohoku	17.6	11	22.32	1.61	♀	0.05	0.224014	6.66968
42	20121102	Autumn	Teizan-Unga River	38°18'4.16"N, 141° 2'10.91"E	Tohoku	14	11	19.03	1.37	♀	0.05	0.262743	8.98469
43	20121102	Autumn	Teizan-Unga River	38°18'4.16"N, 141° 2'10.91"E	Tohoku	12.4	10	13.25	0.79	♀	0.01	0.0754717	8.09703
44	20121102	Autumn	Teizan-Unga River	38°18'4.16"N, 141° 2'10.91"E	Tohoku	11.3	9.3	11.75	0.47	♀			8.83389
45	20121102	Autumn	Teizan-Unga River	38°18'4.16"N, 141° 2'10.91"E	Tohoku	10.3	8.6	8.64	0.54	♂			7.63503
46	20121102	Autumn	Teizan-Unga River	38°18'4.16"N, 141° 2'10.91"E	Tohoku	10.3	8.4	8.35	0.42	♀			7.47479
47	20121102	Autumn	Teizan-Unga River	38°18'4.16"N, 141° 2'10.91"E	Tohoku	10.1	8.4	8.02	0.52	♂			7.35222
48	20121102	Autumn	Teizan-Unga River	38°18'4.16"N, 141° 2'10.91"E	Tohoku	11.7	9.2	9.42	0.44	♀			6.56001
49	20121102	Autumn	Teizan-Unga River	38°18'4.16"N, 141° 2'10.91"E	Tohoku	10.1	8.1	7.48	0.41	♀			6.93069
50	20121102	Autumn	Teizan-Unga River	38°18'4.16"N, 141° 2'10.91"E	Tohoku	11.4	8.9	11.61	0.74	unknown			8.36411
51	20121102	Autumn	Teizan-Unga River	38°18'4.16"N, 141° 2'10.91"E	Tohoku	10.1	8.2	5.87	0.29	♀			5.47005
52	20121102	Autumn	Teizan-Unga River	38°18'4.16"N, 141° 2'10.91"E	Tohoku	11.2	9.2	9.44	0.48	♀			7.14286
53	20121102	Autumn	Teizan-Unga River	38°18'4.16"N, 141° 2'10.91"E	Tohoku	10.9	8.8	7.95	0.44	♀	0.01	0.125786	6.3126
54	20121102	Autumn	Teizan-Unga River	38°18'4.16"N, 141° 2'10.91"E	Tohoku	9.8	8	6.78	0.58	♂			6.45564
55	20121102	Autumn	Teizan-Unga River	38°18'4.16"N, 141° 2'10.91"E	Tohoku	9.1	7.4	5.04	0.29	♂			5.73602
56	20121102	Autumn	Teizan-Unga River	38°18'4.16"N, 141° 2'10.91"E	Tohoku	10.7	8.5	8.54	0.53	♂			6.99624
57	20121102	Autumn	Teizan-Unga River	38°18'4.16"N, 141° 2'10.91"E	Tohoku	10.6	8.4	8.12	0.56	♂			6.72837
58	20121102	Autumn	Teizan-Unga River	38°18'4.16"N, 141° 2'10.91"E	Tohoku	10.7	8.6	7.81	0.31	♂			6.55079
59	20121102	Autumn	Teizan-Unga River	38°18'4.16"N, 141° 2'10.91"E	Tohoku	13.1	10.5	14.15	0.94	♂			7.69769
60	20121102	Autumn	Teizan-Unga River	38°18'4.16"N, 141° 2'10.91"E	Tohoku	7.6	6.2	3.13	0.21	♀			5.0554
61	20121207	Winter	Teizan-Unga River	38°18'4.16"N, 141° 2'10.91"E	Tohoku	13.6	11	16.3	1.3	♀			8.10986
62	20121207	Winter	Teizan-Unga River	38°18'4.16"N, 141° 2'10.91"E	Tohoku	12.7	10.2	12.3	0.82	♀	0.09	0.731707	7.06181
63	20121207	Winter	Teizan-Unga River	38°18'4.16"N, 141° 2'10.91"E	Tohoku	11.3	9.2	9.38	0.69	♀			6.80554
64	20121207	Winter	Teizan-Unga River	38°18'4.16"N, 141° 2'10.91"E	Tohoku	9.9	7.6	6.16	0.44	♂			5.83614
65	20121207	Winter	Teizan-Unga River	38°18'4.16"N, 141° 2'10.91"E	Tohoku	11.2	9	8.59	0.68	♀			6.3058
66	20121207	Winter	Teizan-Unga River	38°18'4.16"N, 141° 2'10.91"E	Tohoku	15.4	12.3	22.39	1.09	♂			8.98128
67	20121207	Winter	Teizan-Unga River	38°18'4.16"N, 141° 2'10.91"E	Tohoku	10.7	8.6	7.62	0.54	♀			6.18395
68	20121207	Winter	Teizan-Unga River	38°18'4.16"N, 141° 2'10.91"E	Tohoku	10.7	7.9	7.04	0.54	♀			5.67735
69	20121207	Winter	Teizan-Unga River	38°18'4.16"N, 141° 2'10.91"E	Tohoku	11.1	8.9	9.71	0.64	unknown			7.36142
70	20121207	Winter	Teizan-Unga River	38°18'4.16"N, 141° 2'10.91"E	Tohoku	10.5	8.2	7.37	0.67	♀			6.0771
71	20121207	Winter	Teizan-Unga River	38°18'4.16"N, 141° 2'10.91"E	Tohoku	12.3	10.2	12.16	0.76	♂			7.5352
72	20121207	Winter	Teizan-Unga River	38°18'4.16"N, 141° 2'10.91"E	Tohoku	14.4	11.4	19.8	2.39	♂			8.39603
73	20121207	Winter	Teizan-Unga River	38°18'4.16"N, 141° 2'10.91"E	Tohoku	13.2	10.4	12.95	0.7	♂			7.03053
74	20121207	Winter	Teizan-Unga River	38°18'4.16"N, 141° 2'10.91"E	Tohoku	13.5	10.4	15.07	0.96	♀			7.74211
75	20130130	Winter	Teizan-Unga River	38°18'4.16"N, 141° 2'10.91"E	Tohoku	17.6	14.3	38.01	2.89	♀			11.3378
76	20130130	Winter	Teizan-Unga River	38°18'4.16"N, 141° 2'10.91"E	Tohoku	14.2	11.4	20.43	1.93	♀			9.17477
704	20131102	Autumn	Teizan-Unga River	38°18'4.16"N, 141° 2'10.91"E	Tohoku	19.8	15.3	52.89	7.71	♀			11.5243
705	20131102	Autumn	Teizan-Unga River	38°18'4.16"N, 141° 2'10.91"E	Tohoku	13.8	11	18.06	1.37	♀	0.1	0.55371	8.71141
706	20131102	Autumn	Teizan-Unga River	38°18'4.16"N, 141° 2'10.91"E	Tohoku	13.8	11	17.3	0.29	♂			8.93195
707	20131102	Autumn	Teizan-Unga River	38°18'4.16"N, 141° 2'10.91"E	Tohoku	12.9	10.2	10.89	0.33	♀			6.34577
708	20131102	Autumn	Teizan-Unga River	38°18'4.16"N, 141° 2'10.91"E	Tohoku	10	8	7	0.39	♂			6.61
709	20131102	Autumn	Teizan-Unga River	38°18'4.16"N, 141° 2'10.91"E	Tohoku	8	6.4	3.44	0.27	♀			4.95312
710	20131013	Autumn	Teizan-Unga River	38°18'4.16"N, 141° 2'10.91"E	Tohoku	11.8	9	11.57	0.52	♂			7.93594
711	20131013	Autumn	Teizan-Unga River	38°18'4.16"N, 141° 2'10.91"E	Tohoku	11	9	9.37	0.55	♂			7.28926
712	20131013	Autumn	Teizan-Unga River	38°18'4.16"N, 141° 2'10.91"E	Tohoku	10.8	8.3	8.62	0.53	♀			6.93587
713	20131013	Autumn	Teizan-Unga River	38°18'4.16"N, 141° 2'10.91"E	Tohoku	10	8.2	7.21	0.52	♀			6.69
714	20131013	Autumn	Teizan-Unga River	38°18'4.16"N, 141° 2'10.91"E	Tohoku	10	7.8	6.71	0.4	♂			6.31
715	20131013	Autumn	Teizan-Unga River	38°18'4.16"N, 141° 2'10.91"E	Tohoku	10	8	6.75	0.54	♀			6.21
716	20131013	Autumn	Teizan-Unga River	38°18'4.16"N, 141° 2'10.91"E	Tohoku	9.5	7.8	6	0.37	♀			6.23823
717	20131013	Autumn	Teizan-Unga River	38°18'4.16"N, 141° 2'10.91"E	Tohoku	8.8	7.2	4.65	0.3	♀			5.61725
718	20131013	Autumn	Teizan-Unga River	38°18'4.16"N, 141° 2'10.91"E	Tohoku	9	7.1	5.3	0.26	♂			6.22222
719	20131130	Autumn	Teizan-Unga River	38°18'4.16"N, 141° 2'10.91"E	Tohoku	12.8	10	12.5	0.94	♀	0.08	0.64	7.00684
720	20131130	Autumn	Teizan-Unga River	38°18'4.16"N, 141° 2'10.91"E	Tohoku	12.8	9.8	11.92	0.84	♂			6.7627
721	20131130	Autumn	Teizan-Unga River	38°18'4.16"N, 141° 2'10.91"E	Tohoku	12.8	10	13.67	0.98	♀	0.14	1.02414	7.65991
722	20131130	Autumn	Teizan-Unga River	38°18'4.16"N, 141° 2'10.91"E	Tohoku	12.8	10.5	13.1	1.16	♀	0.1	0.763359	7.22656
723	20131130	Autumn	Teizan-Unga River	38°18'4.16"N, 141° 2'10.91"E	Tohoku	11.8	9	10.66	0.85	♀			7.04539
724	20131130	Autumn	Teizan-Unga River	38°18'4.16"N, 141° 2'10.91"E	Tohoku	12	9.4	10.33	0.57	♀	0.03	0.290416	6.75694
725	20131130	Autumn	Teizan-Unga River	38°18'4.16"N, 141° 2'10.91"E	Tohoku	14	11.3	16.65	1.34	♀	0.02	0.12012	7.80102
726	20131130	Autumn	Teizan-Unga River	38°18'4.16"N, 141° 2'10.91"E	Tohoku	10.6	8.5	7.81	0.51	♀	0.07	0.896287	6.43467
727	20131130	Autumn	Teizan-Unga River	38°18'4.16"N, 141° 2'10.91"E	Tohoku	11	8.6	9.36	0.6	♂			7.23967
728	20131130	Autumn	Teizan-Unga River	38°18'4.16"N, 141° 2'10.91"E	Tohoku	10.5	9.3	7.7	0.66	♀			6.38549
895	20131102	Autumn	Teizan-Unga River	38°18'4.16"N, 141° 2'10.91"E	Tohoku	19.8	15.3	52.89	7.71	♀			11.5243
896	20131102	Autumn	Teizan-Unga River	38°18'4.16"N, 141° 2'10.91"E	Tohoku	13.8	11	18.06	1.37	♀	0.1	0.55371	8.71141
897	20131102	Autumn	Teizan-Unga River	38°18'4.16"N, 141° 2'10.91"E	Tohoku	13.8	11	17.3	0.29	♂			8.93195
898	20131102	Autumn	Teizan-Unga River	38°18'4.16"N, 141° 2'10.91"E	Tohoku	12.9	10.2	10.89	0.33	♀			6.34577
899	20131102	Autumn	Teizan-Unga River	38°18'4.16"N, 141° 2'10.91"E	Tohoku	10	8	7	0.39	♂			6.61
900	20131102	Autumn	Teizan-Unga River	38°18'4.16"N, 141° 2'10.91"E	Tohoku	8	6.4	3.44	0.27	♀			4.95312
901	20131013	Autumn	Teizan-Unga River	38°18'4.16"N, 141° 2'10.91"E	Tohoku	11.8	9	11.57	0.52	♂			7.93594
902	20131013	Autumn	Teizan-Unga River	38°18'4.16"N, 141° 2'10.91"E	Tohoku	11	9	9.37	0.55	♂			7.28926
903	20131013	Autumn	Teizan-Unga River	38°18'4.16"N, 141° 2'10.91"E	Tohoku	10.8	8.3	8.62	0.53	♀			6.93587
904	20131013	Autumn	Teizan-Unga River	38°18'4.16"N, 141° 2'10.91"E	Tohoku	10	8.2	7.21	0.52	♀			6.69
905	20131013	Autumn	Teizan-Unga River	38°18'4.16"N, 141° 2'10.91"E	Tohoku	10	7.8	6.71	0.4	♂			6.31
906	20131013	Autumn	Teizan-Unga River	38°18'4.16"N, 141° 2'10.91"E	Tohoku	10	8	6.75	0.54	♀			6.21
907	20131013	Autumn	Teizan-Unga River	38°18'4.16"N, 141° 2'10.91"E	Tohoku	9.5	7.8	6	0.37	♀			6.23823
908	20131013	Autumn	Teizan-Unga River	38°18'4.16"N, 141° 2'10.91"E	Tohoku	8.8	7.2	4.65	0.3	♀			5.61725
909	20131013	Autumn	Teizan-Unga River	38°18'4.16"N, 141° 2'10.91"E	Tohoku	9	7.1	5.3	0.26	♂			6.22222
910	20131130	Autumn	Teizan-Unga River	38°18'4.16"N, 141° 2'10.91"E	Tohoku	12.8	10	12.5	0.94	♀	0.08	0.64	7.00684
1	20110615	Summer	Tsurumi River	35°28'41.35"N, 139°40'59.71"E	Kanto	7.3	cannot be measured	cannot be measured	cannot be measured	♀			cannot be measured
2	20110622	Summer	Tsurumi River	35°28'41.35"N, 139°40'59.71"E	Kanto	8.9	cannot be measured	cannot be measured	cannot be measured	♀			cannot be measured
3	20110622	Summer	Tsurumi River	35°28'41.35"N, 139°40'59.71"E	Kanto	9	cannot be measured	cannot be measured	cannot be measured	♀			cannot be measured
4	20110729	Summer	Tsurumi River	35°28'41.35"N, 139°40'59.71"E	Kanto	8.7	cannot be measured	cannot be measured	cannot be measured	♀			cannot be measured
5	20110729	Summer	Tsurumi River	35°28'41.35"N, 139°40'59.71"E	Kanto	10.5	cannot be measured	cannot be measured	cannot be measured	♂			cannot be measured
6	20110729	Summer	Tsurumi River	35°28'41.35"N, 139°40'59.71"E	Kanto	10.7	cannot be measured	cannot be measured	cannot be measured	♂			cannot be measured
7	20110811	Summer	Tsurumi River	35°28'41.35"N, 139°40'59.71"E	Kanto	9.2	cannot be measured	cannot be measured	cannot be measured	♀			cannot be measured
8	20110811	Summer	Tsurumi River	35°28'41.35"N, 139°40'59.71"E	Kanto	11.3	cannot be measured	cannot be measured	cannot be measured	♂			cannot be measured
9	20110811	Summer	Tsurumi River	35°28'41.35"N, 139°40'59.71"E	Kanto	11.9	cannot be measured	cannot be measured	cannot be measured	♀			cannot be measured
10	20110811	Summer	Tsurumi River	35°28'41.35"N, 139°40'59.71"E	Kanto	12.8	cannot be measured	cannot be measured	cannot be measured	♀			cannot be measured
11	20111016	Autumn	Tsurumi River	35°28'41.35"N, 139°40'59.71"E	Kanto	15.2	12.9	30.55	2.97	♀			11.9373
12	20111016	Autumn	Tsurumi River	35°28'41.35"N, 139°40'59.71"E	Kanto	16.6	cannot be measured	30.91	cannot be measured	♀			cannot be measured
13	20111104	Autumn	Tsurumi River	35°28'41.35"N, 139°40'59.71"E	Kanto	16.1	13.6	33.04	2.86	♀			11.6431
14	20111104	Autumn	Tsurumi River	35°28'41.35"N, 139°40'59.71"E	Kanto	15.7	13.3	31.8	2.31	♀			11.964
15	20111104	Autumn	Tsurumi River	35°28'41.35"N, 139°40'59.71"E	Kanto	17.9	15.1	42.56	3.72	♂			12.122
16	20111104	Autumn	Tsurumi River	35°28'41.35"N, 139°40'59.71"E	Kanto	15.4	cannot be measured	28.5	2.06	♂			11.1486
17	20111113	Autumn	Tsurumi River	35°28'41.35"N, 139°40'59.71"E	Kanto	16.2	13.3	36.93	3.05	♀			12.9096
18	20111113	Autumn	Tsurumi River	35°28'41.35"N, 139°40'59.71"E	Kanto	16.1	13.7	39.84	3.51	♀	0.34	0.853414	13.8845
19	20111114	Autumn	Tsurumi River	35°28'41.35"N, 139°40'59.71"E	Kanto	17.9	14.8	46.86	3.2	♂			13.6263
20	20111121	Autumn	Tsurumi River	35°28'41.35"N, 139°40'59.71"E	Kanto	18.1	15.5	49.36	5.14	♀	2.11	4.27472	12.8537
21	20111209	Winter	Tsurumi River	35°28'41.35"N, 139°40'59.71"E	Kanto	18.1	15.1	48.24	4.07	♂			13.4825
22	20111209	Winter	Tsurumi River	35°28'41.35"N, 139°40'59.71"E	Kanto	17.7	14.4	41.23	3.8	♂			11.9474
23	20111213	Winter	Tsurumi River	35°28'41.35"N, 139°40'59.71"E	Kanto	16.7	13.5	32.09	2.29	♀	0.78	2.43066	10.4055
24	20111213	Winter	Tsurumi River	35°28'41.35"N, 139°40'59.71"E	Kanto	18.7	14.9	44.87	3.91	♂			11.7132
25	20111213	Winter	Tsurumi River	35°28'41.35"N, 139°40'59.71"E	Kanto	14.9	10.9	26.81	2.12	♀	1.9	7.08691	10.2653
26	20111213	Winter	Tsurumi River	35°28'41.35"N, 139°40'59.71"E	Kanto	16.8	14	43.38	3.25	♀	0.7	1.61365	13.9704
27	20120906	Summer	Tsurumi River	35°28'41.35"N, 139°40'59.71"E	Kanto	14.1	12.1	27.5	2.17	♀			12.7408
28	20120906	Summer	Tsurumi River	35°28'41.35"N, 139°40'59.71"E	Kanto	13.3	11.2	22.89	1.79	♀			11.9283
276	20111120	Autumn	Tsurumi River	35°28'41.35"N, 139°40'59.71"E	Kanto	16.9	14.1	34.12	2.89	♀			10.9345
277	20120906	Summer	Tsurumi River	35°28'41.35"N, 139°40'59.71"E	Kanto	11	9.3	11.02	0.69	♀			8.53719
278	20120906	Summer	Tsurumi River	35°28'41.35"N, 139°40'59.71"E	Kanto	10.1	8.6	8.45	0.29	♀			7.99922
279	20120906	Summer	Tsurumi River	35°28'41.35"N, 139°40'59.71"E	Kanto	13.5	11.4	19.2	1.29	♀			9.82716
280	20120906	Summer	Tsurumi River	35°28'41.35"N, 139°40'59.71"E	Kanto	8.4	7.2	5.4	0.33	♀			7.18537
281	20120917	Summer	Tsurumi River	35°28'41.35"N, 139°40'59.71"E	Kanto	13.9	11.4	22.12	1.46	♀			10.693
282	20120917	Summer	Tsurumi River	35°28'41.35"N, 139°40'59.71"E	Kanto	11.9	10	13.26	1.02	♀			8.64346
283	20120917	Summer	Tsurumi River	35°28'41.35"N, 139°40'59.71"E	Kanto	10.4	8.7	9.27	0.5	♀			8.10836
284	20121007	Autumn	Tsurumi River	35°28'41.35"N, 139°40'59.71"E	Kanto	15.6	12.7	30.82	2.44	♂			11.6617
285	20121007	Autumn	Tsurumi River	35°28'41.35"N, 139°40'59.71"E	Kanto	14.6	12	26.99	2.56	♀			11.4609
286	20121007	Autumn	Tsurumi River	35°28'41.35"N, 139°40'59.71"E	Kanto	15.9	12.9	28.29	2.25	♀			10.3002
287	20121007	Autumn	Tsurumi River	35°28'41.35"N, 139°40'59.71"E	Kanto	12.2	10.1	15.29	1.12	♀			9.52029
288	20121007	Autumn	Tsurumi River	35°28'41.35"N, 139°40'59.71"E	Kanto	11.3	9.3	11.66	0.82	♂			8.48931
289	20121012	Autumn	Tsurumi River	35°28'41.35"N, 139°40'59.71"E	Kanto	14.4	11.7	29.11	2.34	♀	0.2	0.687049	12.8135
290	20121012	Autumn	Tsurumi River	35°28'41.35"N, 139°40'59.71"E	Kanto	14.2	11.5	23.64	1.92	♀			10.7717
291	20121012	Autumn	Tsurumi River	35°28'41.35"N, 139°40'59.71"E	Kanto	15	12.4	31.6	2.94	♂			12.7378
292	20121012	Autumn	Tsurumi River	35°28'41.35"N, 139°40'59.71"E	Kanto	15.5	12.7	34.02	3.24	♀	0.09	0.26455	12.7742
293	20121014	Autumn	Tsurumi River	35°28'41.35"N, 139°40'59.71"E	Kanto	12.4	10.7	18.54	1.48	♀			11.0952
294	20121014	Autumn	Tsurumi River	35°28'41.35"N, 139°40'59.71"E	Kanto	15	12.2	30.85	2.34	♀			12.6711
295	20121014	Autumn	Tsurumi River	35°28'41.35"N, 139°40'59.71"E	Kanto	13	10.8	28.99	1.83	♂			16.071
296	20121014	Autumn	Tsurumi River	35°28'41.35"N, 139°40'59.71"E	Kanto	15.9	13.1	37.28	3.68	♀	0.1	0.26824	13.2511
297	20121014	Autumn	Tsurumi River	35°28'41.35"N, 139°40'59.71"E	Kanto	13.7	11.1	24.29	2.07	♀	0.08	0.329354	11.796
298	20121014	Autumn	Tsurumi River	35°28'41.35"N, 139°40'59.71"E	Kanto	15	12.15	33.1	2.41	♀	0.05	0.151057	13.6178
299	20121014	Autumn	Tsurumi River	35°28'41.35"N, 139°40'59.71"E	Kanto	17	14.2	47.53	3.63	♀	0.04	0.0841574	15.1765
300	20121014	Autumn	Tsurumi River	35°28'41.35"N, 139°40'59.71"E	Kanto	13.5	11.1	22.58	1.86	♀	0.05	0.221435	11.3416
301	20121014	Autumn	Tsurumi River	35°28'41.35"N, 139°40'59.71"E	Kanto	14	11.5	26.23	2.12	♂			12.301
302	20121014	Autumn	Tsurumi River	35°28'41.35"N, 139°40'59.71"E	Kanto	13.9	11.4	24.37	2.2	♂			11.4746
303	20121014	Autumn	Tsurumi River	35°28'41.35"N, 139°40'59.71"E	Kanto	16.5	13.4	41.33	3.66	♂			13.8365
304	20121014	Autumn	Tsurumi River	35°28'41.35"N, 139°40'59.71"E	Kanto	14.7	12.4	27.39	2.22	♀	0.1	0.365097	11.6016
305	20121024	Autumn	Tsurumi River	35°28'41.35"N, 139°40'59.71"E	Kanto	15.2	12.6	31.03	2.82	♂			12.21
306	20121024	Autumn	Tsurumi River	35°28'41.35"N, 139°40'59.71"E	Kanto	14.5	12.1	25.54	2.19	♂			11.1058
307	20121024	Autumn	Tsurumi River	35°28'41.35"N, 139°40'59.71"E	Kanto	14.5	12.1	28.26	2.34	♀	0.1	0.353857	12.2806
308	20121024	Autumn	Tsurumi River	35°28'41.35"N, 139°40'59.71"E	Kanto	14.9	11.7	23.52	1.74	♀			9.81037
309	20121024	Autumn	Tsurumi River	35°28'41.35"N, 139°40'59.71"E	Kanto	15.2	12.5	28.54	2.33	♂			11.3444
310	20121024	Autumn	Tsurumi River	35°28'41.35"N, 139°40'59.71"E	Kanto	16.7	14.1	40.36	3.31	♀	0.1	0.24777	13.249
311	20121024	Autumn	Tsurumi River	35°28'41.35"N, 139°40'59.71"E	Kanto	16.6	14	40.92	3.41	♂			13.6123
312	20121024	Autumn	Tsurumi River	35°28'41.35"N, 139°40'59.71"E	Kanto	15.2	12.5	31.07	2.52	♂			12.3572
313	20121024	Autumn	Tsurumi River	35°28'41.35"N, 139°40'59.71"E	Kanto	15	12.3	31.61	2.55	♀	0.08	0.253084	12.88
314	20121024	Autumn	Tsurumi River	35°28'41.35"N, 139°40'59.71"E	Kanto	15.5	12.6	31.87	2.04	♂			12.4162
315	20121024	Autumn	Tsurumi River	35°28'41.35"N, 139°40'59.71"E	Kanto	15.5	12.7	31.66	2.34	♂			12.204
316	20121024	Autumn	Tsurumi River	35°28'41.35"N, 139°40'59.71"E	Kanto	17	13.7	35.86	2.05	♀			11.699
317	20121024	Autumn	Tsurumi River	35°28'41.35"N, 139°40'59.71"E	Kanto	15.2	12.5	31.38	2.39	♀	0.1	0.318674	12.5043
318	20121024	Autumn	Tsurumi River	35°28'41.35"N, 139°40'59.71"E	Kanto	15.7	12.7	35.94	2.87	♀	0.07	0.194769	13.388
319	20121024	Autumn	Tsurumi River	35°28'41.35"N, 139°40'59.71"E	Kanto	18.2	14.7	52.44	3.74	♀	0.19	0.362319	14.645
320	20121028	Autumn	Tsurumi River	35°28'41.35"N, 139°40'59.71"E	Kanto	13.1	10.6	19.81	1.56	♂			10.6346
321	20121028	Autumn	Tsurumi River	35°28'41.35"N, 139°40'59.71"E	Kanto	13.7	11	19.73	1.63	♀	0.06	0.304105	9.61159
322	20121028	Autumn	Tsurumi River	35°28'41.35"N, 139°40'59.71"E	Kanto	13.7	11.5	21.61	1.39	♂			10.7731
323	20121028	Autumn	Tsurumi River	35°28'41.35"N, 139°40'59.71"E	Kanto	14	11.4	23.61	2.07	♀	0.13	0.550614	10.9235
324	20121028	Autumn	Tsurumi River	35°28'41.35"N, 139°40'59.71"E	Kanto	16.5	13.2	36.94	2.58	♂			12.6208
325	20121028	Autumn	Tsurumi River	35°28'41.35"N, 139°40'59.71"E	Kanto	15.5	12.6	30.77	2.85	♀	0.13	0.422489	11.5671
326	20121028	Autumn	Tsurumi River	35°28'41.35"N, 139°40'59.71"E	Kanto	14.8	12	26.36	2.25	♀	0.06	0.227618	10.9797
327	20121028	Autumn	Tsurumi River	35°28'41.35"N, 139°40'59.71"E	Kanto	16.2	13	35.62	2.83	♂			12.4943
328	20121028	Autumn	Tsurumi River	35°28'41.35"N, 139°40'59.71"E	Kanto	18.1	14.2	48.91	3.5	♂			13.861
329	20121111	Autumn	Tsurumi River	35°28'41.35"N, 139°40'59.71"E	Kanto	18.7	15.2	53.91	3.69	♂			14.3613
330	20121111	Autumn	Tsurumi River	35°28'41.35"N, 139°40'59.71"E	Kanto	16.5	14.1	43.68	3.7	♂			14.685
331	20121111	Autumn	Tsurumi River	35°28'41.35"N, 139°40'59.71"E	Kanto	17.9	14.9	45.13	3.49	♂			12.9958
332	20121111	Autumn	Tsurumi River	35°28'41.35"N, 139°40'59.71"E	Kanto	17	14.2	43.03	4.09	♀	0.75	1.74297	13.2145
333	20121111	Autumn	Tsurumi River	35°28'41.35"N, 139°40'59.71"E	Kanto	14.7	12.2	26.83	1.65	♂			11.6526
334	20121104	Autumn	Tsurumi River	35°28'41.35"N, 139°40'59.71"E	Kanto	14.6	11.8	25.61	1.93	♂			11.109
335	20121104	Autumn	Tsurumi River	35°28'41.35"N, 139°40'59.71"E	Kanto	15.3	12.8	36.08	2.57	♀			14.315
336	20121030	Autumn	Tsurumi River	35°28'41.35"N, 139°40'59.71"E	Kanto	16.2	13.1	35.5	2.11	♂			12.7229
337	20121030	Autumn	Tsurumi River	35°28'41.35"N, 139°40'59.71"E	Kanto	16	12.9	35.61	2.92	♀			12.7695
338	20121125	Autumn	Tsurumi River	35°28'41.35"N, 139°40'59.71"E	Kanto	15.5	12.5	30.6	2.19	♀	0.39	1.27451	11.6629
339	20121125	Autumn	Tsurumi River	35°28'41.35"N, 139°40'59.71"E	Kanto	17	13.4	40.26	3.24	♀	0.26	0.645802	12.7197
340	20121125	Autumn	Tsurumi River	35°28'41.35"N, 139°40'59.71"E	Kanto	16.8	13.3	40.96	2.8	♂			13.5204
341	20121125	Autumn	Tsurumi River	35°28'41.35"N, 139°40'59.71"E	Kanto	17.1	13.6	40.93	2.92	♂			12.9989
342	20121125	Autumn	Tsurumi River	35°28'41.35"N, 139°40'59.71"E	Kanto	17.1	13.9	38.82	3.01	♂			12.2465
343	20121125	Autumn	Tsurumi River	35°28'41.35"N, 139°40'59.71"E	Kanto	16.5	13.4	35.19	2.51	♂			12.0037
344	20121125	Autumn	Tsurumi River	35°28'41.35"N, 139°40'59.71"E	Kanto	16.1	13.1	32.53	2.39	♀	0.71	2.1826	11.3537
345	20121213	Winter	Tsurumi River	35°28'41.35"N, 139°40'59.71"E	Kanto	20.5	16.4	54.08	4.86	♂			11.7121
346	20121213	Winter	Tsurumi River	35°28'41.35"N, 139°40'59.71"E	Kanto	18.9	15.1	52.79	3.8	♀	4.15	7.86134	12.5528
347	20121213	Winter	Tsurumi River	35°28'41.35"N, 139°40'59.71"E	Kanto	17.9	14.4	48.2	3.67	♀	5.37	11.1411	12.2218
348	20121213	Winter	Tsurumi River	35°28'41.35"N, 139°40'59.71"E	Kanto	18.1	14.6	47.4	4.81	♀	2.82	5.94937	12.1394
349	20121213	Winter	Tsurumi River	35°28'41.35"N, 139°40'59.71"E	Kanto	17.5	14.1	40.32	4.41	♀	1.39	3.44742	11.2718
350	20121213	Winter	Tsurumi River	35°28'41.35"N, 139°40'59.71"E	Kanto	17.7	14.3	44.35	4.03	♀	3.08	6.94476	11.8868
351	20121213	Winter	Tsurumi River	35°28'41.35"N, 139°40'59.71"E	Kanto	17.8	14.2	44.01	2.02	♂			13.2527
352	20121213	Winter	Tsurumi River	35°28'41.35"N, 139°40'59.71"E	Kanto	16.5	12.9	35.02	3.56	♀	1.96	5.5968	10.8356
353	20111231	Winter	Tsurumi River	35°28'41.35"N, 139°40'59.71"E	Kanto	15.6	12.7	28.02	1.74	♂			10.7988
354	20111231	Winter	Tsurumi River	35°28'41.35"N, 139°40'59.71"E	Kanto	16.21	13.6	36.22	2.74	♀	3.91	10.7951	11.2534
355	20111231	Winter	Tsurumi River	35°28'41.35"N, 139°40'59.71"E	Kanto	17.6	14.4	41.44	3.56	♀	4.84	11.6795	10.6663
356	20120101	Winter	Tsurumi River	35°28'41.35"N, 139°40'59.71"E	Kanto	15	12.9	34.8	3.18	♀	3	8.62069	12.72
360	20121129	Autumn	Tsurumi River	35°28'41.35"N, 139°40'59.71"E	Kanto	18.7	15.2	49.27	2.88	unknown			13.266
361	20121129	Autumn	Tsurumi River	35°28'41.35"N, 139°40'59.71"E	Kanto	16.8	13.6	39.81	2.46	unknown			13.2334
362	20121129	Autumn	Tsurumi River	35°28'41.35"N, 139°40'59.71"E	Kanto	16.5	13.5	36.24	3.21	♂			12.1322
363	20121129	Autumn	Tsurumi River	35°28'41.35"N, 139°40'59.71"E	Kanto	16.5	13.3	29.96	2.27	♂			10.1708
364	20121129	Autumn	Tsurumi River	35°28'41.35"N, 139°40'59.71"E	Kanto	17.6	14.2	38.01	2.61	♀	0.68	1.789	11.2087
365	20121207	Winter	Tsurumi River	35°28'41.35"N, 139°40'59.71"E	Kanto	18	14.7	44.96	3.15	♀	3.96	8.80783	11.6821
366	20121207	Winter	Tsurumi River	35°28'41.35"N, 139°40'59.71"E	Kanto	16.5	13.5	35.11	3.34	♀			11.6694
367	20121207	Winter	Tsurumi River	35°28'41.35"N, 139°40'59.71"E	Kanto	15	12.6	26.33	1.54	♂			11.0178
368	20121220	Winter	Tsurumi River	35°28'41.35"N, 139°40'59.71"E	Kanto	17	13.8	36.71	3.13	♀	4.35	11.8496	10.1142
369	20121220	Winter	Tsurumi River	35°28'41.35"N, 139°40'59.71"E	Kanto	16.9	13.7	39.33	2.78	♀	3.9	9.91609	11.4317
370	20121220	Winter	Tsurumi River	35°28'41.35"N, 139°40'59.71"E	Kanto	17.6	14.2	49.38	3.92	♀	3.47	7.02714	13.5557
371	20121220	Winter	Tsurumi River	35°28'41.35"N, 139°40'59.71"E	Kanto	17.1	14.2	51.99	4.3	♀	4.59	8.82862	14.7396
372	20121220	Winter	Tsurumi River	35°28'41.35"N, 139°40'59.71"E	Kanto	16	13	29.29	3.2	♀	1.14	3.89211	9.74609
373	20121220	Winter	Tsurumi River	35°28'41.35"N, 139°40'59.71"E	Kanto	16.5	13.1	32.69	2.5	♀	2.29	7.0052	10.2479
374	20121220	Winter	Tsurumi River	35°28'41.35"N, 139°40'59.71"E	Kanto	16.5	13.5	36.83	2.57	♂			12.584
375	20130106	Winter	Tsurumi River	35°28'41.35"N, 139°40'59.71"E	Kanto	18.3	14.7	44.23	3.08	♂			12.2876
376	20130106	Winter	Tsurumi River	35°28'41.35"N, 139°40'59.71"E	Kanto	18	14.5	41.71	2.97	♂			11.9568
377	20130106	Winter	Tsurumi River	35°28'41.35"N, 139°40'59.71"E	Kanto	16.5	13.6	28.89	1.58	♂			10.0312
378	20130107	Winter	Tsurumi River	35°28'41.35"N, 139°40'59.71"E	Kanto	15.5	12.7	30.22	4	♀	3.17	10.4897	9.59417
379	20130115	Winter	Tsurumi River	35°28'41.35"N, 139°40'59.71"E	Kanto	18.6	15.1	38.17	2.31	♀	1	2.61986	10.0763
380	20121201	Winter	Tsurumi River	35°28'41.35"N, 139°40'59.71"E	Kanto	16.3	13.1	33.74	3.51	♂			11.3779
381	20121201	Winter	Tsurumi River	35°28'41.35"N, 139°40'59.71"E	Kanto	17.1	14.1	43.53	3.72	♀	1.58	3.62968	13.0741
382	20121201	Winter	Tsurumi River	35°28'41.35"N, 139°40'59.71"E	Kanto	15.9	13.1	31.79	2.87	♀	0.22	0.692042	11.3524
383	20121201	Winter	Tsurumi River	35°28'41.35"N, 139°40'59.71"E	Kanto	16.5	13.7	36.53	2.96	♂			12.3306
384	20121201	Winter	Tsurumi River	35°28'41.35"N, 139°40'59.71"E	Kanto	16.3	13.2	44.55	4.07	♀	2.19	4.91582	14.4115
385	20121201	Winter	Tsurumi River	35°28'41.35"N, 139°40'59.71"E	Kanto	16.1	13	34.15	2.31	♀	2.3	6.73499	11.3962
386	20121201	Winter	Tsurumi River	35°28'41.35"N, 139°40'59.71"E	Kanto	16.3	13.1	42.58	3.7	♀	2.87	6.74025	13.5534
387	20121201	Winter	Tsurumi River	35°28'41.35"N, 139°40'59.71"E	Kanto	16.8	13.4	39.55	2.74	♀	2.02	5.10746	12.3264
774	20130824	Summer	Tsurumi River	35°28'41.35"N, 139°40'59.71"E	Kanto	12.8	10.4	15.17	0.93	♀			8.69141
775	20130824	Summer	Tsurumi River	35°28'41.35"N, 139°40'59.71"E	Kanto	11.2	8.8	11.63	0.7	♀			8.71333
776	20130824	Summer	Tsurumi River	35°28'41.35"N, 139°40'59.71"E	Kanto	10.7	8.3	7.89	0.3	♂			6.6294
777	20131005	Autumn	Tsurumi River	35°28'41.35"N, 139°40'59.71"E	Kanto	13.8	11.3	21.81	1.79	♀			10.5125
778	20131024	Autumn	Tsurumi River	35°28'41.35"N, 139°40'59.71"E	Kanto	15.8	12.8	24.5	2.03	♀			9.00096
779	20131024	Autumn	Tsurumi River	35°28'41.35"N, 139°40'59.71"E	Kanto	13	10	17.52	1.43	♀	0.12	0.684932	9.4497
780	20131019	Autumn	Tsurumi River	35°28'41.35"N, 139°40'59.71"E	Kanto	14	11.6	21.15	1.41	♀	0.05	0.236407	10.0459
781	20131019	Autumn	Tsurumi River	35°28'41.35"N, 139°40'59.71"E	Kanto	14	11.5	21.55	1.28	♂			10.3418
782	20131114	Autumn	Tsurumi River	35°28'41.35"N, 139°40'59.71"E	Kanto	15	11.9	26.88	1.72	unknown			11.1822
783	20131110	Autumn	Tsurumi River	35°28'41.35"N, 139°40'59.71"E	Kanto	15.2	12.2	23.89	1.75	♀	0.18	0.753453	9.50485
784	20131116	Autumn	Tsurumi River	35°28'41.35"N, 139°40'59.71"E	Kanto	16.2	13	31.44	2.37	♀	0.26	0.826972	10.9777
786	20131117	Autumn	Tsurumi River	35°28'41.35"N, 139°40'59.71"E	Kanto	15.5	12.2	25.4	1.47	♀			9.96046
787	20131117	Autumn	Tsurumi River	35°28'41.35"N, 139°40'59.71"E	Kanto	14	11.4	16.7	1	unknown			8.0102
788	20131117	Autumn	Tsurumi River	35°28'41.35"N, 139°40'59.71"E	Kanto	14	11.2	20.27	1.3	♀			9.67857
789	20131117	Autumn	Tsurumi River	35°28'41.35"N, 139°40'59.71"E	Kanto	14	11.3	20.4	1.59	♀	0.18	0.882353	9.5051
790	20131117	Autumn	Tsurumi River	35°28'41.35"N, 139°40'59.71"E	Kanto	13	10.3	15.23	1.05	unknown			8.39053
791	20131205	Winter	Tsurumi River	35°28'41.35"N, 139°40'59.71"E	Kanto	14.8	11.8	24.4	2.06	♀			10.1991
792	20131205	Winter	Tsurumi River	35°28'41.35"N, 139°40'59.71"E	Kanto	14.2	11.6	20.9	1.92	♀	0.5	2.39234	9.16485
793	20131205	Winter	Tsurumi River	35°28'41.35"N, 139°40'59.71"E	Kanto	13.5	10.9	15.95	1.35	♂			8.01097
794	20131205	Winter	Tsurumi River	35°28'41.35"N, 139°40'59.71"E	Kanto	12.8	10.3	17.25	1.46	♀			9.63745
795	20131205	Winter	Tsurumi River	35°28'41.35"N, 139°40'59.71"E	Kanto	12.3	9.7	14.19	1.1	♂			8.65226
796	20131204	Winter	Tsurumi River	35°28'41.35"N, 139°40'59.71"E	Kanto	15.7	12.3	28.65	2.43	♂			10.6373
797	20131204	Winter	Tsurumi River	35°28'41.35"N, 139°40'59.71"E	Kanto	16.5	13.2	30.83	2.31	♀	0.75	2.4327	10.2002
798	20131204	Winter	Tsurumi River	35°28'41.35"N, 139°40'59.71"E	Kanto	14.2	11.3	20.37	2.19	♀	0.53	2.60187	8.75322
799	20131204	Winter	Tsurumi River	35°28'41.35"N, 139°40'59.71"E	Kanto	14	11.5	20.5	1.94	♀			9.46939
800	20131204	Winter	Tsurumi River	35°28'41.35"N, 139°40'59.71"E	Kanto	14.3	11.5	20.95	1.6	♂			9.46257
801	20131204	Winter	Tsurumi River	35°28'41.35"N, 139°40'59.71"E	Kanto	13.6	10.8	19.55	1.92	♂			9.53179
965	20130824	Summer	Tsurumi River	35°28'41.35"N, 139°40'59.71"E	Kanto	12.8	10.4	15.17	0.93	♀			8.69141
966	20130824	Summer	Tsurumi River	35°28'41.35"N, 139°40'59.71"E	Kanto	11.2	8.8	11.63	0.7	♀			8.71333
967	20130824	Summer	Tsurumi River	35°28'41.35"N, 139°40'59.71"E	Kanto	10.7	8.3	7.89	0.3	♂			6.6294
968	20131005	Autumn	Tsurumi River	35°28'41.35"N, 139°40'59.71"E	Kanto	13.8	11.3	21.81	1.79	♀			10.5125
969	20131024	Autumn	Tsurumi River	35°28'41.35"N, 139°40'59.71"E	Kanto	15.8	12.8	24.5	2.03	♀			9.00096
970	20131024	Autumn	Tsurumi River	35°28'41.35"N, 139°40'59.71"E	Kanto	13	10	17.52	1.43	♀	0.12	0.684932	9.4497
971	20131019	Autumn	Tsurumi River	35°28'41.35"N, 139°40'59.71"E	Kanto	14	11.6	21.15	1.41	♀	0.05	0.236407	10.0459
972	20131019	Autumn	Tsurumi River	35°28'41.35"N, 139°40'59.71"E	Kanto	14	11.5	21.55	1.28	♂			10.3418
973	20131114	Autumn	Tsurumi River	35°28'41.35"N, 139°40'59.71"E	Kanto	15	11.9	26.88	1.72	unknown			11.1822
974	20131110	Autumn	Tsurumi River	35°28'41.35"N, 139°40'59.71"E	Kanto	15.2	12.2	23.89	1.75	♀	0.18	0.753453	9.50485
975	20131116	Autumn	Tsurumi River	35°28'41.35"N, 139°40'59.71"E	Kanto	16.2	13	31.44	2.37	♀	0.26	0.826972	10.9777
977	20131117	Autumn	Tsurumi River	35°28'41.35"N, 139°40'59.71"E	Kanto	15.5	12.2	25.4	1.47	♀			9.96046
978	20131117	Autumn	Tsurumi River	35°28'41.35"N, 139°40'59.71"E	Kanto	14	11.4	16.7	1	unknown			8.0102
979	20131117	Autumn	Tsurumi River	35°28'41.35"N, 139°40'59.71"E	Kanto	14	11.2	20.27	1.3	♀			9.67857
980	20131117	Autumn	Tsurumi River	35°28'41.35"N, 139°40'59.71"E	Kanto	14	11.3	20.4	1.59	♀	0.18	0.882353	9.5051
981	20131117	Autumn	Tsurumi River	35°28'41.35"N, 139°40'59.71"E	Kanto	13	10.3	15.23	1.05	unknown			8.39053
982	20131205	Winter	Tsurumi River	35°28'41.35"N, 139°40'59.71"E	Kanto	14.8	11.8	24.4	2.06	♀			10.1991
983	20131205	Winter	Tsurumi River	35°28'41.35"N, 139°40'59.71"E	Kanto	14.2	11.6	20.9	1.92	♀	0.5	2.39234	9.16485
984	20131205	Winter	Tsurumi River	35°28'41.35"N, 139°40'59.71"E	Kanto	13.5	10.9	15.95	1.35	♂			8.01097
985	20131205	Winter	Tsurumi River	35°28'41.35"N, 139°40'59.71"E	Kanto	12.8	10.3	17.25	1.46	♀			9.63745
986	20131205	Winter	Tsurumi River	35°28'41.35"N, 139°40'59.71"E	Kanto	12.3	9.7	14.19	1.1	♂			8.65226
987	20131204	Winter	Tsurumi River	35°28'41.35"N, 139°40'59.71"E	Kanto	15.7	12.3	28.65	2.43	♂			10.6373
988	20131204	Winter	Tsurumi River	35°28'41.35"N, 139°40'59.71"E	Kanto	16.5	13.2	30.83	2.31	♀	0.75	2.4327	10.2002
989	20131204	Winter	Tsurumi River	35°28'41.35"N, 139°40'59.71"E	Kanto	14.2	11.3	20.37	2.19	♀	0.53	2.60187	8.75322
990	20131204	Winter	Tsurumi River	35°28'41.35"N, 139°40'59.71"E	Kanto	14	11.5	20.5	1.94	♀			9.46939
991	20131204	Winter	Tsurumi River	35°28'41.35"N, 139°40'59.71"E	Kanto	14.3	11.5	20.95	1.6	♂			9.46257
992	20131204	Winter	Tsurumi River	35°28'41.35"N, 139°40'59.71"E	Kanto	13.6	10.8	19.55	1.92	♂			9.53179
95	20111123	Autumn	Yodo River	34°40'55.42"N, 135°25'2.98"E	Kinki	18.3	15	45.65	3.38	♀	0.46	1.00767	12.4847
96	20111124	Autumn	Yodo River	34°40'55.42"N, 135°25'2.98"E	Kinki	17.7	14.4	40.13	2.65	♂			11.9634
97	20111124	Autumn	Yodo River	34°40'55.42"N, 135°25'2.98"E	Kinki	14.3	11.5	23.44	1.8	♂			10.5824
98	20111124	Autumn	Yodo River	34°40'55.42"N, 135°25'2.98"E	Kinki	14.9	11.9	21.29	1.33	♂			8.99059
99	20111124	Autumn	Yodo River	34°40'55.42"N, 135°25'2.98"E	Kinki	14.7	11.2	18.12	1.47	♂			7.70512
100	20111124	Autumn	Yodo River	34°40'55.42"N, 135°25'2.98"E	Kinki	14.6	11.7	23.35	1.26	♂			10.3631
101	20111125	Autumn	Yodo River	34°40'55.42"N, 135°25'2.98"E	Kinki	16.1	13	32.09	2.26	♀			11.508
102	20111125	Autumn	Yodo River	34°40'55.42"N, 135°25'2.98"E	Kinki	14.7	11.7	24.32	1.9	♀			10.3753
103	20111125	Autumn	Yodo River	34°40'55.42"N, 135°25'2.98"E	Kinki	17.7	14.5	42.75	3.39	♀	2.07	4.84211	11.9027
104	20121025	Autumn	Yodo River	34°40'55.42"N, 135°25'2.98"E	Kinki	16.3	13	36.58	2.52	♀			12.8195
105	20121025	Autumn	Yodo River	34°40'55.42"N, 135°25'2.98"E	Kinki	13.8	11.3	19.39	1.4	♂			9.44654
106	20121025	Autumn	Yodo River	34°40'55.42"N, 135°25'2.98"E	Kinki	14.8	11.6	24.8	1.6	unknown			10.5917
107	20121025	Autumn	Yodo River	34°40'55.42"N, 135°25'2.98"E	Kinki	13.9	11.5	23.54	1.6	♀			11.3555
29	20121102	Autumn	Yougai Harbor	38°17'18.03"N, 141° 4'15.94"E	Tohoku	20.5	16	53.03	2.87	♀			11.9358
30	20121102	Autumn	Yougai Harbor	38°17'18.03"N, 141° 4'15.94"E	Tohoku	20.3	16.2	61.95	4	♀			14.0625
31	20121102	Autumn	Yougai Harbor	38°17'18.03"N, 141° 4'15.94"E	Tohoku	14.2	11	18.9	1	♂			8.87721
32	20121102	Autumn	Yougai Harbor	38°17'18.03"N, 141° 4'15.94"E	Tohoku	13.8	11.3	16.15	0.84	♀	0.05	0.309598	8.01302
33	20121102	Autumn	Yougai Harbor	38°17'18.03"N, 141° 4'15.94"E	Tohoku	10.7	9.5	12.02	0.51	♀	0.06	0.499168	10.0009
34	20121102	Autumn	Yougai Harbor	38°17'18.03"N, 141° 4'15.94"E	Tohoku	10.8	8.5	8.74	0.58	♀			6.99588
35	20121102	Autumn	Yougai Harbor	38°17'18.03"N, 141° 4'15.94"E	Tohoku	10.2	8.3	7.54	0.42	♂			6.84352
36	20121102	Autumn	Yougai Harbor	38°17'18.03"N, 141° 4'15.94"E	Tohoku	11.8	9.4	10.97	0.44	♂			7.56248
37	20121102	Autumn	Yougai Harbor	38°17'18.03"N, 141° 4'15.94"E	Tohoku	9.7	7.9	6.05	0.29	♂			6.1218
38	20121102	Autumn	Yougai Harbor	38°17'18.03"N, 141° 4'15.94"E	Tohoku	9.2	7.6	5.15	0.26	♂			5.77741
39	20121102	Autumn	Yougai Harbor	38°17'18.03"N, 141° 4'15.94"E	Tohoku	9.5	7.8	6.67	0.31	♂			7.04709
40	20121102	Autumn	Yougai Harbor	38°17'18.03"N, 141° 4'15.94"E	Tohoku	8.6	6.8	4.44	0.22	♀			5.70579
699	20131013	Autumn	Yougai Harbor	38°17'18.03"N, 141° 4'15.94"E	Tohoku	11.5	9.3	10.68	0.69	unknown			7.55388
700	20131013	Autumn	Yougai Harbor	38°17'18.03"N, 141° 4'15.94"E	Tohoku	9.3	7.3	5.51	0.28	unknown			6.04694
890	20131013	Autumn	Yougai Harbor	38°17'18.03"N, 141° 4'15.94"E	Tohoku	11.5	9.3	10.68	0.69	unknown			7.55388
891	20131013	Autumn	Yougai Harbor	38°17'18.03"N, 141° 4'15.94"E	Tohoku	9.3	7.3	5.51	0.28	unknown			6.04694
