# Supplementary material for: Systemic Homeostasis in Metabolome, Ionome, and Microbiome of Wild Yellowfin Goby in Estuarine Ecosystem
Source: Sci Rep. 2018 Feb 22;8:3478. doi: 10.1038/s41598-018-20120-x (PMC5823927; doi:10.1038/s41598-018-20120-x)
Supplement: Supplementary file 3 — Table S5 [file 41598_2018_20120_MOESM3_ESM.xlsx]

## Sheet: muscle
Group Number	Al	B	Ba	Ca	Co	Cr	Cu	Er	Fe	K	Mg	Mn	Na	Nd	Ni	P	S	Sc	Si	Sn	Sr	Ti	Zn	Zr
1	100.042	23.6441	2.80124	39132.4	1.24297	2.89332	17.9544	1.38519	159.562	175582	21205.3	31.1218	22779	27.453	2.24957	68955.6	12487.5	3.1728	308.87	11.7814	284.994	1.3866	548.261	1.17245
2	96.9353	18.1633	2.13269	24175.3	1.13348	3.5089	15.7986	1.16557	159.043	177364	22688.7	31.2369	24319.8	17.6948	3.8108	65980.5	12541.3	0.611854	265.268	4.40053	127.301	1.10273	511.305	0.944828
3	78.1762	14.4423	2.30236	33758.6	-0.342302	3.23838	47.9022	1.01335	155.055	169854	23060.5	31.2867	20454	25.9354	8.54332	65762.7	18357.5	0.544362	358.978	7.64816	228.292	0.82065	557.561	0.594718
4	109.02	12.5182	1.98411	23201.8	1.60458	2.96586	52.3665	1.14751	163.219	159602	22821.7	26.0483	24156.6	18.4874	32.4534	63117.6	12917	0.405978	361.45	11.4621	130.958	1.23519	605.037	0.676827
5	96.4187	12.5782	2.45956	31762	1.75214	2.49069	52.2072	1.14659	154.486	168842	23723.8	34.3406	30986.2	24.81	56.7899	69223.9	13149.1	0.33001	370.294	9.61932	191.427	0.908503	532.546	0.746955
6	82.2338	14.4775	2.45606	38625	2.04292	3.08073	54.3788	0.869449	151.146	137915	28413.1	38.6792	42541.8	29.1416	5.88907	69438.4	21566.8	0.187065	395.574	17.4946	348.902	0.614186	590.7	0.743674
7	101.883	10.9526	4.28803	43903	1.89275	4.10177	15.0229	1.31638	149.017	167264	24170.5	40.5865	30018.8	33.9466	3.71203	74924.3	17468.6	0.449271	349.777	23.2915	352.153	0.931565	518.669	0.929157
8	82.8724	9.71682	2.4546	35313.3	1.51599	2.71152	52.6995	0.761075	129.208	173074	24453	32.6998	28196.7	24.9459	4.44808	76518.5	14520.8	0.479197	392.192	14.4072	226.736	0.718013	498.578	0.604827
9	90.7195	10.6001	1.67194	18070.3	-0.039112	2.50173	53.5429	0.651799	142.066	151424	23903.3	25.8965	21989.6	10.8285	4.3776	68423.2	23929.5	0.181721	408.163	17.2195	90.8315	0.959829	576.433	1.14455
10	152.982	10.7277	44.8621	11822.3	-0.173999	1.39413	16.9138	1.88966	196.693	199433	22388	21.3097	26805.5	8.63793	3.57702	67093.8	19287	0.272018	298.692	17.072	50.8668	2.40263	479.744	1.31643
11	70.5713	9.35081	3.2677	36372.6	0.87766	2.98232	51.3914	0.873166	120.34	170627	21906.3	51.7715	21314.5	24.6922	3.23207	70926.6	22373.1	0.208143	370.853	11.0337	213.467	0.581969	563.017	0.537859
12	79.8841	11.2166	4.1578	33997.9	0.421245	3.61014	51.7001	0.831305	146.416	168116	21253.8	41.9213	24700.5	21.0245	5.71004	67662.1	13879.2	0.229194	339.091	8.73322	201.904	0.660847	586.152	0.598074
13	69.7092	10.3244	3.57674	26324.8	0.338801	2.50505	55.0743	0.652724	158.565	189164	20242.4	27.837	23855.9	18.5172	6.9072	65362.4	14338.3	0.11962	342.933	17.2891	147.224	0.59509	540.502	0.540672
14	76.0932	12.5405	4.13306	39020.8	1.59811	2.10992	56.4282	0.860912	152.816	134726	19645.3	41.6947	35314.7	25.6915	9.52581	59561.8	13946.2	0.17601	429.159	21.1765	266.004	0.635134	665.528	0.719367
15	67.5038	10.0809	2.58198	24534.2	1.81575	2.70229	53.3171	0.659567	133.607	162247	19978.8	28.1127	28710	17.0247	5.79258	60948.9	13001.6	0.1748	361.007	15.2449	133.851	0.685042	603.899	0.567681
16	38.3435	9.18521	3.21384	39657.6	1.16577	7.54308	16.7964	0.436748	125.364	154806	20219.2	46.6315	26338	25.3582	3.29006	87763	12850.2	0.200387	280.751	21.0602	339.238	0.252592	560.443	0.850407
17	215.987	12.5096	6.01401	49839.7	1.43742	3.35325	143.353	2.12877	270.11	128602	18415.9	47.6375	29038.1	34.5743	10.7103	65678.6	13804.6	0.312632	707.333	16.6104	408.232	1.98462	865.591	2.18831
18	104.059	11.4132	5.22247	49010.3	0.651917	2.41172	133.29	0.805695	184.894	166888	21310.6	44.5686	29653	35.278	6.98442	75585.1	12687	0.278081	650.242	16.9996	351.07	0.398349	723.642	1.75045
19	48.8048	6.6436	2.52451	19496.8	1.70841	6.87275	9.91702	0.538652	100.804	139782	20213.8	27.4608	19738.8	15.3072	6.26468	85313.8	9849.05	0.332653	282.428	14.9709	105.08	0.391735	454.38	0.646522
20	59.8944	9.99005	2.74374	19375.9	0.73454	6.55112	116.047	0.54955	172.39	125447	20510.6	31.1764	24364	14.9925	4.16073	77931.9	15152.2	0.194946	534.418	27.624	105.079	0.637531	683.183	0.189708
21	123.95	9.68932	6.14031	39677.5	0.830665	3.62582	56.869	0.621186	149.952	165970	22078.1	95.546	21289.4	29.463	5.13617	80868.1	18209.6	0.169166	357.505	15.888	269.485	0.55874	626.901	0.718156
22	68.9102	11.3581	4.36519	30309	1.12828	2.84624	126.092	0.350785	171.399	153430	21057.1	62.4802	23322.5	24.7957	7.07682	65291.7	12274.7	0.268491	560.102	24.8291	140.554	0.15652	674.385	2.51031
24	51.0841	7.7371	4.27153	31418.4	2.87177	5.48198	14.637	0.506804	138.921	124498	18357.8	48.6942	18737.3	25.0015	3.39829	82011.2	13072.7	0.202841	257.059	30.4444	206.535	0.347044	528.973	0.737161
25	80.5105	12.0583	9.1682	53360.5	1.50089	6.54367	117.82	0.969476	317.291	127726	21011.5	145.587	27566.7	40.8785	3.97373	101482	13224.8	0.244941	623.898	21.0448	478.859	0.26322	927.16	0.318359
26	90.2134	12.8032	2.44123	38653	0.442399	4.62564	133.168	0.418113	157.707	126552	20296.5	51.6218	26503.3	31.0421	5.77716	68689.9	22459.7	0.077032	602.817	12.4293	298.591	0.169681	739.233	1.85367
27	41.3963	7.63733	6.50836	53209.4	0.493924	4.28522	12.2938	0.745533	162.65	123808	20762.2	98.4224	23969.9	41.0712	1.80279	94207.2	24476.6	0.384165	332.17	18.9338	499.808	0.163559	605.993	0.849047
28	65.8783	11.2516	1.86531	24402.7	0.921386	3.29416	131.131	0.376217	176.73	164726	21592.3	33.8055	31039.6	18.0668	6.53655	68723.6	22696.2	0.427316	587.066	8.36062	148.327	0.210451	653.364	1.98054
29	76.8222	25.1209	3.74615	38843.6	2.89258	3.20745	111.087	0.876436	179.732	144800	19078.5	69.9678	20612.8	32.9232	5.29841	105009	21661.3	1.86706	601.594	25.2825	315.525	0.309551	777.866	0.418729
30	110.454	12.7709	3.37664	43606.1	2.4343	4.2667	49.0138	1.50771	190.047	154921	21006.8	69.9222	27684.5	36.3612	1.75713	103226	23006.9	0.262598	378.966	17.1495	352.607	0.712061	611.032	0.456828
32	86.2108	13.9979	8.21876	57778.7	1.75223	4.00962	118.856	1.08999	185.712	163894	21402.1	97.5464	36315.5	53.6178	2.31174	115874	24491.7	0.0893355	639.469	17.2421	491.284	0.240486	730.509	0.239464
33	90.0272	13.2907	4.69516	54122.2	2.13645	3.49054	120.487	0.909005	210.668	123424	20154.3	101.766	27015.5	48.2118	1.48176	99915.9	12889	0.218631	603.023	11.2936	469.71	0.113322	802.493	0.109969
35	111.512	10.9709	2.19203	34574.2	1.4506	3.71585	129.254	0.898535	140.962	147672	21757.5	32.2796	32785.3	33.0084	3.70969	103902	25091.1	0.107256	593.962	11.9068	226.31	0.125445	660.336	1.73018
36	74.5335	11.2774	3.6225	27308.6	2.36802	4.93824	114.048	0.773659	145.31	149791	18574	35.2396	20857.8	26.3543	4.29047	110430	14532.8	0.328651	542.447	15.1228	153.856	0.310029	722.371	0.0404537
37	103.988	9.2299	3.85865	47333.9	3.10525	2.32052	43.9342	1.61346	125.681	167930	20250.3	51.797	17770.5	44.7488	1.17441	123808	17136.3	0.061749	376.526	16.4166	301.555	0.773167	585.478	0.557938
38	77.0726	6.60007	2.30052	28134	1.77618	3.34804	11.4938	0.944728	119.789	160277	18785.8	36.9091	18387.5	22.7313	1.67432	138130	15647.6	0.0708235	330.246	25.5761	176.564	0.431649	498.952	0.652008
39	62.6424	6.52149	2.97747	28350.3	2.46349	3.89893	8.6375	0.800019	104.781	125486	19929.1	45.829	15895.1	24.516	2.96333	129098	11373.8	0.099425	269.233	23.7082	211.065	0.216418	468.339	0.691447
40	105.004	8.17294	3.02364	41373.1	1.02294	2.22998	13.0167	1.73292	178.232	139309	18856.5	79.7614	22584.2	37.2141	1.71442	161335	14601	0.016878	363.346	21.5376	334.178	1.12471	597.302	0.794553
41	67.2337	11.7784	2.28666	28178.1	1.96022	2.96415	111.285	0.711677	134.806	158830	19289.8	40.6309	23279.2	24.4413	3.05596	149799	14888.9	0.0443855	634.268	18.9179	166.548	0.243041	637.48	0.119276
42	134.398	10.2936	3.10544	39318.8	2.19803	3.73865	128.427	1.08321	156.649	176660	21236.9	46.7073	23292	33.5	3.51456	140184	16290.4	0.329964	617.178	25.5221	276.454	0.509485	649.101	1.93263
43	73.0585	12.0175	2.4761	29358.8	1.74963	2.3488	12.4915	0.90232	165.739	161064	19626.5	33.9605	25340.4	23.3479	3.3986	144732	19180.9	-0.0154595	302.568	16.6811	225.732	0.425707	551.629	0.813525
44	83.4117	18.2065	2.7776	33414.1	1.89185	3.76723	129.955	0.875278	166.807	137534	28150.7	56.2501	61674.5	26.3743	4.49474	140958	31591.4	0.207924	565.521	8.89938	270.532	0.208497	829.439	2.19889
45	108.038	13.5029	1.92411	18287.7	2.51846	3.32711	139.28	0.726981	154.34	188466	20708.8	29.2978	32506.3	15.0096	6.71602	122970	16457.9	0.163698	693.323	8.7081	103.841	0.271017	699.867	1.87528
46	70.9539	6.68658	6.61775	35430.6	2.74146	2.84245	14.5362	0.869716	188.502	145064	18175.2	44.2475	23729.7	24.7883	3.17068	154554	13430.7	0.285305	340.272	21.4621	132.702	0.232032	564.441	0.726199
47	71.3227	8.38617	4.33617	31883	3.01475	3.50422	10.9899	0.731506	159.476	165780	20068.4	49.4093	24839	26.0398	2.44916	160166	16373.2	0.418034	315.235	23.4041	216.107	0.281022	642.647	0.784821
48	97.3074	11.8851	2.14693	23907.7	0.387512	2.48747	50.6486	0.963528	138.91	183368	21872.8	35.7664	23345.2	21.7779	3.52645	137826	19406.5	-0.04659	435.637	8.58743	142.701	0.574073	571.715	0.447895
49	86.9815	7.84198	2.96014	30027.3	2.04606	2.22389	10.944	0.908071	156.735	137255	19519.5	25.8472	21814.1	25.5182	1.75101	146125	15653.5	0.117472	291.137	23.4776	199.665	0.537425	484.111	0.758942
50	80.9405	13.9711	8.39788	46479.6	2.08285	3.70329	114.721	1.00387	213.546	140771	21179.5	72.555	32924.9	44.4759	2.34143	177171	21642	0.065311	619.038	27.942	537.02	0.340387	824.658	0.180385
51	115.378	12.942	1.67717	18105.7	2.01916	3.22133	125.574	0.945541	174.684	164100	20298.2	25.7144	33191.1	16.6958	3.01992	120653	47324.7	0.048442	659.752	13.0651	102.827	0.618141	671.722	1.99284
53	70.749	14.0963	3.25698	42519	1.6444	1.85793	118.573	0.831225	173.359	140308	21395	42.4383	34441.4	36.7066	4.80617	164670	25878.8	0.304752	604.626	24.5309	425.716	0.137122	722.814	0.129478
54	61.8985	7.84919	2.27398	16332	0.834738	2.42097	13.3954	0.624812	103.736	142512	20008.8	34.6262	24792	14.2317	1.27668	151525	14617.7	0.105254	260.631	30.7685	101.158	0.158052	469.608	0.588023
55	68.4757	12.3225	2.87173	16440.2	2.10535	3.32583	114.703	0.429896	173.242	134472	19516.2	42.32	22703.7	12.3965	2.69317	151889	15427.4	0.236881	587.287	28.5724	79.5421	0.172803	636.351	0.068433
56	98.3497	9.56235	5.46467	39480	1.98216	2.54336	47.3507	1.23733	102.948	171132	20585.7	86.7447	21626.7	31.6397	3.1087	153825	12602.9	0.108133	351.478	8.68534	189.367	0.5408	511.965	0.45611
57	75.918	11.0995	3.24619	25666.3	1.86101	6.23812	113.366	0.630722	148.69	138056	16999.9	44.1848	23290.4	20.4856	1.81872	141684	15786.9	0.046676	667.228	16.1121	181.945	0.218135	690.139	0.0290983
58	79.659	9.57208	13.8307	35803.8	2.32114	1.84176	115.178	0.953388	162.584	155983	19077.8	78.1436	18730.8	29.0288	2.19086	181374	11300.3	0.178913	561.883	18.5814	113.813	0.365486	644.62	0.18076
59	56.3698	7.83566	3.68107	38694.5	1.63148	2.80243	10.2681	0.847044	99.3134	125487	18827.4	43.0759	22597.8	28.0585	-0.08978	152008	21288.3	0.128004	287.017	21.9217	330.878	0.124153	516.322	0.712487
60	86.0436	11.3902	7.13047	26391.4	1.20199	3.65527	127.996	0.821833	162.847	180426	20052.1	49.4581	26121.3	16.9889	3.23115	142873	12408.2	0.090468	566.726	8.27106	71.6195	0.333104	773.764	2.22878
61	71.0002	11.3198	4.43795	38104	2.34366	2.6193	119.171	0.714479	142.964	167518	19962.2	39.0357	24063.8	29.9669	2.18849	139382	12280.3	0.0618935	601.018	19.9275	212.283	0.0783963	621.478	0.0330867
62	493.555	12.0144	2.13749	31567.8	2.56071	3.71986	113.227	1.83811	179.101	173650	18626.6	26.0706	31437.2	26.3759	1.71986	156104	41283.9	-0.0227315	787.023	27.2187	220.117	1.58856	668.038	0.167704
63	76.3707	12.3953	2.91451	27933.1	1.48728	4.31049	108.745	1.05628	129.06	136428	20949.3	45.0301	33244.8	24.1772	2.95953	148871	26360.7	0.063951	559.626	17.437	221.677	0.691272	679.346	0.153251
64	82.9763	6.997	3.57548	30125.6	2.06913	2.16516	11.6633	0.642993	128.256	147302	18601.7	29.102	18735.8	25.1901	0.104214	167655	13301.5	0.0783215	291.389	15.5353	222.681	0.269222	471.375	0.663422
65	73.3038	7.60308	7.74159	14860.4	1.46907	2.01557	10.3558	0.653	115.097	137126	19038.9	21.8309	20042.7	13.1634	1.4996	150822	30672.1	0.136976	253.405	19.5086	106.794	0.310318	406.307	0.855749
66	65.8199	6.20093	5.14704	41410.5	3.22632	3.14024	8.67511	0.963558	97.7675	136869	16491.2	103.462	19675.5	39.6655	0.966788	159531	17755.3	0.104386	270.341	28.4124	418.013	0.0595637	535.141	0.767229

## Sheet: gut content
Group Number	Al	As	B	Ba	Be	Ca	Cd	Ce	Co	Cr	Cu	Dy	Er	Eu	Fe	Ga	Gd	Hf	K	La	Lu	Mg	Mn	Mo	Na	Nd	Ni	P	Pb	Pd	S	Sc	Si	Sr	Ti	V	Y	Yb	Zn	Zr
1	17654.7	55.7402	76.7727	66.6725	0.903892	351264	4.57654	18.0158	15.1065	67.4453	324.116	0.992818	2.3051	1.04064	25563.6	84.3205	4.38369	7.47718	270140	19.6388	4.0433	47319.6	854.267	11.7618	85710	17.2063	31.0013	62786.5	119.872	58.3366	49566.2	3.62385	6878.15	2685.14	331.689	91.7016	11.9868	2.26984	2171.03	7.1838
2	1122.04	27.99	35.4666	9.6939	0.0601565	14060.2	1.83435	2.09026	2.23866	5.95244	99.4926	0.0938715	0.303172	0.523313	3291.58	11.1873	0.370531	4.35473	174830	3.62033	-0.135538	19500	250.668	4.46403	34720.1	5.13556	6.45448	55053.1	10.9366	14.5733	26515.5	0.658918	1149.74	109.637	15.5466	7.69035	2.77527	0.284637	2025.68	2.87518
3	63275.6	137.199	98.1432	210.411	2.26788	235386	8.56982	46.4674	54.3483	151.288	1271.9	4.86388	5.06668	1.96813	103986	401.48	14.17	4.96351	240867	32.4721	3.51828	58208.4	1689.96	7.4596	66000.5	43.3145	74.8837	72937.3	330.257	38.9296	49365.8	7.05015	22311.7	3489.43	1971.59	311.335	36.6151	5.24651	4433.34	14.4908
4	40014.3	41.7545	77.6064	125.592	1.50982	134706	5.66192	32.9257	28.4565	101.303	591.383	3.93124	3.67338	1.22297	58073.6	207.578	8.13441	3.01645	270562	23.7168	0.998363	56947.9	1100.53	7.6104	80049.4	26.1876	46.42	80190.9	238.553	28.9448	55581.5	6.94282	14000.6	1785.03	1102.48	213.482	22.9304	3.30336	3424.34	12.1674
5	71204.1	102.911	101.82	259.339	2.54625	97510.8	7.90355	50.6564	60.789	143.611	1144.25	7.13439	5.52917	1.87345	111957	425.467	15.8899	3.79473	273037	32.1544	2.87276	60783.2	2164.78	6.25361	70484.6	44.778	81.0404	89689.2	300.076	38.0673	53995.4	10.2926	24348	2476.07	2050.34	405.642	41.2007	6.23046	4404.08	18.2167
6	99981.6	65.1006	122.489	507.705	3.50441	110056	10.4146	74.1183	94.3794	201.124	1457.82	10.0126	7.68116	2.88558	169579	711.644	23.5723	5.49553	242550	42.6035	3.75144	55763.5	2088.82	8.67078	52746.1	66.7481	99.9332	86757.8	438.299	48.1715	56481.6	13.6466	34276.4	2909.59	4092.86	699.923	56.7811	7.75715	4940.13	23.9436
7	67820.5	76.7623	94.0916	257.044	2.41178	162055	8.35999	49.099	57.9965	154.015	1236.2	5.02119	5.03334	1.90508	92363.2	338.857	13.9463	3.64963	481862	31.2666	2.03459	66963.7	1432.48	6.61061	88458.1	41.4787	83.4412	74081	369.158	35.975	69418.6	4.51979	22650.5	2258.61	1602.76	323.567	38.1422	4.96991	4876.04	15.4321
8	104510	142.957	164.763	493.012	3.68098	172848	13.6435	77.6314	98.0917	239.631	1563.88	8.05499	7.80857	2.83204	196970	801.264	26.88	5.61167	210897	43.2637	4.99959	66168.7	3239.7	7.96186	92700.6	70.3608	148.263	47668	459.363	53.6002	72520.1	6.11548	38553.8	3580.57	3508.51	743.392	59.0287	8.40932	4495.04	16.301
9	13600.8	41.7461	47.2766	49.1982	0.697965	40800.6	3.50881	15.9262	12.1461	51.3592	255.036	1.34163	1.56856	0.530615	18039.5	59.6918	2.92092	3.21413	218628	11.4662	-0.0941627	66611.9	888.62	4.76894	61012.2	13.4947	22.6797	64221.8	113.538	14.8711	51452.4	1.45903	5781.22	1050.29	193.868	87.5792	9.4219	1.3737	2464.72	4.38641
11	18167	22.0117	35.7282	98.5233	1.32608	159992	2.66668	27.6191	26.4503	52.6533	362.618	2.40338	2.49135	1.1052	40608	116.122	6.12998	2.75133	167459	24.5468	1.54068	33349.6	1738.73	3.28531	41944.4	23.0802	41.102	67211.2	142.803	13.5303	31775.6	2.8282	7128.82	1286.06	277.747	79.0865	15.999	2.28262	3564.64	7.07331
13	36624.7	45.9533	45.5037	226.307	2.91275	92080.4	6.38149	58.5361	46.9247	145.536	750.058	5.52488	4.03913	1.71213	70005.5	214.175	12.5363	2.33799	159540	39.1422	0.682344	34933.9	2030.69	4.57184	31407.3	41.6251	284.416	67535.8	249.607	30.8271	22214.7	3.74403	12003.1	1622.24	642.394	107.476	34.5374	4.09945	4315.09	12.8895
14	51196.1	58.6501	62.3346	314.874	3.93288	130302	7.40771	77.7423	51.1706	169.828	838.973	8.33739	5.49889	2.18752	105945	355.748	17.9043	4.34644	172508	48.0448	1.41385	43998.7	2122.24	3.91703	42499.8	57.1927	75.874	92535	359.87	34.6019	30720.8	8.54229	16738.3	3009.26	1325.39	186.921	46.9125	5.33505	4083.21	18.167
16	35515.2	50.6352	45.2594	372.152	2.78514	324252	7.27155	55.5326	38.5984	95.1959	767.542	4.63487	4.31001	1.74799	87633.8	285.816	14.0751	2.78374	212116	40.4151	4.28092	39047.2	3680.38	3.90193	42125.9	42.0054	49.5009	81586.7	264.713	21.3664	26216.7	5.95867	11734.3	4791.58	745.338	119.551	33.8325	5.29546	4809.58	12.5054
17	33188.5	38.2748	38.3065	460.708	2.3263	440410	4.60848	49.3734	36.9909	72.5312	711.454	3.81466	3.6507	1.60075	54990.8	188.132	10.3156	2.88489	209545	36.4177	5.39379	39540.7	3103.49	3.76	50545.9	33.7839	39.3499	80592.8	182.447	13.9085	26662.7	5.32367	11694.9	7366.77	713.861	122.159	28.3477	4.50058	2594.78	9.60641
18	25196.6	59.2669	44.1594	290.268	1.78505	256553	5.34412	37.3995	30.3684	69.8043	818.472	2.54097	2.68886	1.42878	47287.2	148.904	7.60525	3.08126	232404	28.3278	2.42741	42804.9	1627.6	4.33465	60696.6	24.1697	40.301	115838	147.317	17.1091	45134.4	4.50279	9283.05	6539.65	442.43	105.581	20.7722	3.06353	3258.99	8.77569
19	24617.1	46.1967	37.818	252.984	1.40102	402329	4.04365	28.5258	30.1826	53.0776	471.019	2.29939	2.28945	1.0954	34979.2	111.204	6.05056	3.37506	159473	23.8813	4.54376	55573.2	1885.7	5.35825	44268.8	19.8772	38.2535	51460.6	116.721	12.7052	26907.2	2.61398	8824.43	7502.78	328.07	88.1939	17.0122	2.96783	3632.77	7.52255
22	51609.7	41.2069	47.5336	214.176	1.21239	82165.5	4.73863	25.2642	42.5737	83.0459	725.403	4.27649	3.64347	1.33943	85539	297.629	11.0436	2.60666	212404	19.462	0.815453	39256.9	3195.98	4.55219	47404.2	32.2064	52.0192	72812.4	246.609	16.8816	36780.4	7.13265	22383.5	1547.3	1502.12	261.614	25.9136	4.59799	4180.33	13.6922
23	36775.5	27.7545	41.0618	93.8884	0.776965	34769.9	3.01522	16.5058	40.5323	32.6157	338.546	2.95944	2.42305	1.16542	59420.4	185.001	7.90125	2.65584	125280	11.5651	0.502612	40778.8	1673.34	4.05261	39605.9	19.3069	39.0674	38991	82.6107	8.51223	26960.2	4.34077	15932.2	904.761	719.237	146.72	19.4861	3.07409	2308.72	8.87188
24	9321.27	54.3999	51.2675	177.723	0.674645	325855	5.12044	19.6382	14.2261	12.8179	369.717	0.819448	1.74763	1.19919	17543	52.9223	3.41091	4.19425	365414	18.5476	3.63876	61138.2	3329.98	3.50311	83868.5	11.4118	11.319	119049	23.0273	5.12697	69846	1.841	4298.07	8425.26	68.3704	34.2323	10.5357	3.07496	1881.8	4.83493
25	4381.28	92.7376	25.4822	615.694	0.344796	247595	3.29185	12.4467	9.65257	8.79162	377.177	0.508177	1.50734	0.786606	40851.4	101.36	4.12849	3.74814	365727	15.683	2.80924	37624.4	4005.77	3.64425	78229.5	10.0926	4.04312	120352	27.3732	3.16644	53757.3	1.11465	3715.9	5422.58	37.1768	26.523	7.04924	3.11485	2061.42	2.90314
26	6317.52	18.0288	32.2166	339.207	0.429658	294161	2.48639	13.9352	8.62992	10.0747	358.463	0.702151	1.56393	0.747638	20919.5	59.0073	3.11424	2.69266	91288.4	16.3608	3.13198	36088.6	1671.72	2.58748	26897.7	12.568	11.1427	90570.4	21.2837	1.99791	14841.8	1.93776	3121.48	6169.7	112.345	26.2693	11.2365	2.04891	1368.31	17.1591
27	4832.07	44.4329	29.601	132.831	0.39256	205964	3.86678	10.6093	10.3845	8.46406	346.797	0.488133	1.38548	0.629853	17328	45.9985	2.2161	1.95058	324705	15.545	2.19506	44860.5	1385.28	3.91353	64866	9.21914	9.77079	119742	5.02763	2.7791	45412.4	1.1076	2612.95	4504.45	73.7857	21.9504	6.69272	1.52319	2593.26	3.15094
28	10406.7	138.88	40.9567	79.744	0.764508	605298	2.44018	30.3756	12.4231	13.203	237.576	0.87867	1.59512	4.13137	27754.7	80.6858	5.64187	2.45213	253693	22.5865	14.8863	27566.3	1567.51	2.41409	80238.4	15.3043	11.4164	47684.8	20.588	1.65685	35926.5	1.39602	6104.64	11636.8	92.6403	189.896	13.9181	3.3124	1610.2	6.65397
29	9391.42	30.049	25.3657	45.0557	0.519753	50900.7	4.8664	15.5537	12.4418	9.65493	170.979	1.44172	1.57027	0.725688	14761.4	39.3653	3.03453	2.59156	213017	12.2271	0.220076	29718.3	1755.83	2.46305	42689.2	11.5619	9.39295	79175.8	33.5766	1.23365	33609.6	1.05493	4037.49	1037.68	50.621	41.6194	11.9709	1.83456	2526.34	6.47168
30	4173.9	64.0434	48.7697	107.1	0.302222	548002	3.71853	14.3347	6.75073	6.65121	740.473	0.188832	1.06479	0.50359	13374.9	34.5678	2.76867	2.17784	258060	13.4977	8.54954	57605.3	1772.84	2.87728	79361.8	5.65261	6.09652	86923.1	22.3334	6.27674	51473.6	1.31984	2913.51	9716.04	38.241	104.114	6.67229	2.25013	1405.08	4.44446
31	12320.5	40.8435	30.8288	122.657	0.59722	34488.2	3.8805	19.0384	11.8798	8.97916	188.221	2.28114	2.01126	0.526691	17453	45.7888	4.68173	2.42416	233714	12.7695	0.219044	29790	1804.68	2.86998	64414.3	16.0668	7.3803	65887.1	43.5358	1.25082	43413.6	1.23002	5728.62	588.302	70.2415	38.9967	17.3866	2.52019	2112.78	4.78153
32	13172.7	36.7602	26.5764	64.8061	0.611966	266240	2.32982	16.8918	14.5314	9.73835	100.119	0.94926	2.14339	0.834112	20975.4	61.1859	4.32912	2.85548	122112	17.2045	2.9527	25977.5	1353.94	1.65373	29828.9	14.248	8.55343	111460	38.4684	1.8713	18126.8	1.38977	5963.89	3334.03	148.367	37.9386	14.0219	1.93725	2775.45	6.75784
33	10712.5	71.4575	40.9321	184.182	3.57321	360936	3.67605	87.9598	11.9218	25.2968	712.357	5.90562	4.31363	1.62287	31665.1	77.0673	12.0064	3.74301	352770	53.6653	4.64503	48594.2	5771.06	1.95882	58331	45.1767	16.2538	135520	154.909	3.44952	46290.3	1.63467	4978.76	9473.76	77.6777	57.1136	44.0224	6.19841	2124.11	7.54166
34	12516.1	40.74	34.5284	264.331	2.46005	239955	3.73838	79.7278	22.2009	34.8233	651.238	4.74398	3.62907	1.01548	35412.9	92.7213	9.91837	3.21401	248315	47.7053	2.54233	40909.8	2788.49	4.62795	61866.8	41.4247	26.8442	100626	110.415	5.10445	43756.8	1.82518	4573.33	6096.3	127.074	50.0509	32.3029	3.98332	2282.7	7.09468
35	25679.9	67.9076	57.6886	179.92	1.03303	195926	4.64004	23.7541	16.7095	93.3217	832.693	1.95911	2.25702	1.05521	38334.8	116.079	5.58429	3.25868	445112	19.5356	1.44501	52816.9	1561.6	6.52862	88620.7	17.4631	40.0556	81267.9	377.269	22.1666	63505	2.93968	9523.02	3501.03	358.574	201.081	15.2915	2.39957	3537.45	8.25226
37	47982.7	43.6679	70.9911	196.469	1.57253	446254	6.16013	35.0739	32.429	83.2354	823.526	2.55258	3.38255	1.78498	48446.5	176.959	8.38822	3.02796	261160	25.511	5.19858	65000.6	2235.72	6.44139	87830.6	26.597	59.3462	64795.4	170.991	16.0957	66511.1	4.36421	17402.9	5929.23	885.161	248.82	24.859	4.27539	2929.13	10.0084
38	11428.2	105.899	60.0914	60.8612	0.558186	583627	2.98916	16.9934	8.67274	18.5388	1996.74	0.442704	1.25072	1.39895	24692.8	73.4329	3.56098	2.79861	226070	16.3922	8.99776	57237.2	682.071	4.77171	76650.4	12.2914	14.6063	65821.5	54.8905	3.13872	44563.2	1.72523	5941.6	10123.3	130.621	56.7702	8.63834	1.82586	1740.24	5.48322
39	46190.8	120.172	60.9347	370.588	2.89496	139636	9.84684	62.8909	42.4227	218.536	1288.46	6.7643	5.27095	2.02111	139052	433.4	19.1907	5.31016	270682	38.0964	2.22984	52570.8	2381.7	4.51605	60164.8	46.0379	98.294	113895	287.059	50.7733	41354.6	7.13442	14668.5	3667.43	662.872	157.492	42.5699	5.56638	4758.23	17.8414
40	16508.5	42.3779	61.8919	218.643	0.954372	159581	8.27542	19.0515	24.1248	352.332	641.979	1.6318	1.95267	0.754078	33607.8	109.764	4.37768	3.39273	479960	18.7033	1.58077	43650.6	7204.96	4.80013	85051.1	13.3379	46.1129	89197.3	282.115	76.6363	59461.9	1.80537	5796.7	3240.88	178.828	72.7205	11.7448	5.37337	3332.96	6.74326
41	17215.1	40.5885	41.5798	150.918	1.03912	518621	2.11622	23.0734	14.9705	80.044	259.667	0.972126	2.05613	1.14338	23990.2	77.2631	4.34999	3.88502	240076	20.2188	7.23198	42688.8	4000.8	4.5551	70187.1	17.2311	32.9226	49468.4	94.2472	12.7094	40807.4	1.66878	7260.22	5229.16	161.13	72.6119	13.255	3.94808	1785.53	6.62871
42	16498	55.1306	32.8842	175.449	1.03894	136954	5.93252	18.6676	15.2461	309.847	761.907	1.26349	1.97528	0.885386	37314.2	117.611	4.68683	2.72924	461928	18.1759	0.888751	39162.2	1335.52	5.35321	73386.8	16.5967	43.4973	101604	412.089	65.425	48126.1	1.84824	5622.57	3136.27	214.269	82.1336	11.7342	2.06408	3345.25	6.6488
43	10681.1	66.6832	62.3347	143.408	3.34296	463983	3.83883	97.3613	7.1773	21.0472	333.424	6.16786	5.41928	1.64538	36048.9	108.886	11.2999	4.47936	271814	55.8782	6.35242	73167.2	2963.81	3.92411	74996.5	45.746	9.73932	110240	149.176	5.36884	41919.9	2.31076	5421.38	11852.9	155.303	52.2648	48.9039	6.74441	2282.28	9.26087
45	17409.1	122.442	61.5872	399.535	1.34802	363710	6.2781	36.079	16.8745	45.1744	791.443	2.93544	4.23714	1.18062	61842.9	191.099	9.14357	3.27675	256194	29.7854	4.56417	52497	1220.69	8.26601	66921.9	26.6709	30.34	115286	137.764	8.19447	48689.2	3.0123	5793.14	4179.1	333.933	91.7996	28.5515	4.17442	3448.65	12.6873
46	7619.72	87.682	46.4655	58.09	0.480088	606058	1.88901	19.5039	12.6629	159.131	703.334	0.131178	1.92853	4.40736	16075	48.5697	3.47024	1.10773	201526	16.9096	17.4412	22482.5	1812.08	6.13985	73958	8.10768	168.908	36633.3	53.5624	29.2512	29348	1.07968	5119.32	12279.1	122.746	55.7015	9.87953	3.38599	1540.77	6.28229
47	11131.2	85.1693	43.5015	114.01	0.703939	579555	2.41357	21.6719	6.99504	20.3036	425.918	0.882132	1.9165	1.87721	27571.1	80.1604	4.41947	2.81998	262262	18.0192	9.0383	55369.8	950.006	4.74444	67891.4	14.6841	8.09431	150099	44.804	2.3791	41701.9	2.15599	5418.39	7683.39	188.56	47.8433	12.4673	2.4638	2557.69	10.3707
48	10278.2	80.0496	57.7948	317.159	0.726258	148920	3.17656	15.7711	14.3578	22.3272	435.1	0.838163	1.79673	0.562148	29673.4	81.8698	3.80556	3.02818	256262	15.8197	1.31541	60836.4	1354.67	4.01461	76547	12.8028	27.3517	77929.6	163.354	4.03106	59578.5	1.13407	4787.19	3194.55	50.9066	65.0937	15.2741	1.97071	2306.87	6.93628
49	33366.8	67.3425	46.0287	305.011	4.7445	52348.4	8.28621	126.356	39.1	66.295	718.01	9.73245	5.40787	2.72248	91099.8	279.592	18.4724	3.57009	173180	62.8504	0.895574	40769.1	1719.05	8.67276	35310.2	66.9291	49.5194	57678.6	354.185	11.134	34844	5.47805	11388.5	1032.04	552.934	156.476	49.7826	5.18669	4020	23.5767
51	22395.2	58.6571	20.0034	645.312	4.20915	86463.8	13.1114	127.354	23.2156	36.2482	237.582	10.451	6.23147	1.28709	55581.1	182.522	16.0887	3.62304	178533	75.8546	1.12524	20094.5	5111.72	4.9331	38809.1	68.4012	25.0227	77213.6	153.85	6.63287	32159.8	4.59889	6689.45	668.856	558.52	68.7215	60.0185	7.48156	3757.83	23.6979
52	23801.7	47.7059	44.099	341.779	3.59103	118532	11.4454	99.4914	29.9206	180.206	894.291	7.22265	4.84016	1.19954	75437.9	240.462	14.1612	3.81862	254886	55.0593	1.12054	46855.8	1906.52	6.7614	59077.2	57.7793	73.5336	131017	273.284	38.1004	49639	3.36491	7347.18	3194.82	566.232	84.8007	43.8604	5.15593	5393.89	29.1681
53	30454.5	42.6394	41.8877	249.256	4.95106	90396.8	6.68425	98.8615	41.2121	75.5719	465.384	8.14586	5.18492	2.141	75174.7	239.376	16.1977	3.32828	190188	54.1485	0.935954	44530.8	1218.68	4.39976	34497.7	62.4389	75.0203	98015.4	219.614	12.3333	32112	4.48462	8637.92	2502.98	607.024	75.3835	47.3855	4.4207	3334.55	25.3749
54	12056.4	61.5401	31.527	216.334	2.07977	205556	4.84981	61.3951	23.4175	35.5868	547.379	3.99465	3.28139	0.956559	36976.2	108.711	8.15033	4.75379	260568	39.7692	2.1679	41802.1	2531.5	4.12719	65613	35.1963	28.9441	107772	95.9448	6.15463	46551.4	2.50854	4658.64	4701.65	184.24	49.1237	25.9289	3.65928	2495.23	8.41281
50	13554.4	22.0704	34.9616	102.793	2.08416	29957.3	4.54388	31.9083	25.1596	35.7431	251.357	3.41587	2.2259	0.987277	38615.3	112.343	6.4477	12.8497	177166	18.5555	0.363352	30969.7	2662.1	9.2876	51406.6	24.9286	35.9764	77846	75.2818	91.3194	39625.7	4.2193	4728.21	468.418	265.411	45.6598	20.6125	3.004	3715.14	12.2308

## Sheet: sediment
Group Number	Al	B	Ba	Be	Ca	Cd	Co	Cr	Cu	Dy	Fe	Gd	K	La	Lu	Mg	Mn	Na	Ni	P	Pb	Rb	S	Sc	Si	Sr	Ti	V	Y	Yb	Zn
1	68104.3	215.481	283.212	2.15556	28782	11.1901	66.3399	149.85	845.941	23.2435	110371	29.5784	13317.9	48.4037	3.53969	23522.9	1370.22	22387	82.6079	14663.3	305.513	401.636	30665.3	32.398	54202.4	426.455	5921.12	316.003	66.0423	8.01005	2400.4
2	119500	437.015	385.365	3.11676	52041.2	21.9184	93.162	263.278	1217.09	35.3839	189236	47.3581	18283.5	82.224	5.27648	44799.9	2291.64	30408.9	111.836	17885	1048.9	755.682	53469.6	40.0382	91757.4	764.634	9059.23	516.519	94.253	12.6848	3829.3
3	71008.3	264.669	289.211	2.33841	30021.2	13.1996	66.8226	159.725	797.982	24.8729	114928	31.4506	13837.7	48.8642	3.77022	23049	1354.6	24708.1	83.248	15395.3	357.244	454.168	29053.7	34.6513	57669	478.313	6391.07	373.229	72.5673	8.73517	2554.44
4	65462.4	205.063	240.891	2.07943	30851.7	10.3789	67.5545	143.93	704.644	21.9857	106567	28.7395	12904.5	44.3	3.38504	22771.7	1348.19	21266.5	78.9309	12954.6	366.892	393.836	28412.2	30.7779	52589.1	418.832	5710.29	314.916	63.8877	7.68788	2291.79
5	137418	484.569	506.489	3.61634	51346.8	25.9796	92.997	260.027	1394.17	34.7392	206519	52.8198	19766.8	88.5639	5.00031	47927.6	2550.74	31905.8	119.838	20482.6	607.645	810.474	58773.1	41.7952	103448	827.799	10425.4	588.023	110.006	13.9179	4087.52
6	67045.7	246.527	269.544	2.2809	26784.5	11.4694	68.6051	157.796	810.629	23.4744	109374	29.6323	13046.8	44.9679	3.52408	22112.7	1239.33	21130.5	83.6872	12869.5	358.192	385.942	27790.8	32.2441	54266.9	410.607	6095.82	362.946	68.7179	8.28174	2401.13
7	69728	228.141	212.85	2.21914	29960	11.3576	67.3846	158.971	726.488	23.8642	112091	30.0028	14013.9	47.023	3.57902	24026.7	1338.43	22410.4	83.666	13711.6	433.407	421.584	31824.7	33.1405	55549.3	447.947	6152.73	316.628	67.3321	8.06844	2337.94
8	122712	440.622	466.559	3.297	55520.5	21.935	106.866	240.005	1236.16	30.2312	188638	44.5464	18418.5	83.8851	4.62731	44268.8	2338.19	28800.2	105.425	19204.9	618.504	886.736	53751.5	35.2451	93600	891.728	9242.08	509.354	97.4276	12.7984	3729.28
9	60367.2	226.689	210.562	2.03764	32242.1	10.5645	66.5079	130.594	642.446	23.9272	100634	27.6468	11861	61.2423	3.17981	21518.7	1204.18	20251.7	78.9156	11838.3	261.299	382.803	24143.9	31.4444	49321.9	406.606	5438.84	306.438	61.1505	7.3742	2162.75
10	80239.7	261.453	285.23	2.58084	31990.3	12.7505	72.7504	174.505	909.895	25.5172	120064	33.3179	15835.8	51.6334	4.01422	25898.4	1540.19	26403.7	112.972	16473.2	442.441	474.009	34197.6	35.3739	62575.7	502.21	6975.25	364.612	77.9576	9.29114	2886.56
11	46485.2	97.752	231.473	2.72085	50026.2	9.58263	63.888	96.7448	430.609	14.4072	69658.5	24.2179	10245.2	67.7967	1.17517	20937.1	2663.57	10307	46.9958	7714.73	346.26	303.208	9670.91	9.03309	34625	311.653	1955.11	122.815	58.9423	5.53708	909.038
12	49575.6	111.535	277.961	3.13559	59403.9	8.63544	55.8928	108.908	416.884	13.4732	77075.3	30.3429	11712.9	76.5207	1.7518	23065.8	2330.53	11369.5	64.9093	8451.83	364.131	351.29	11615	9.55524	37055.4	357.542	2177.27	135.027	64.1872	6.60654	1005.08
13	56365.9	137.777	326.852	3.53105	96223.4	11.1277	83.2987	163.765	711.458	14.9667	94887.3	30.6789	13451.6	95.5502	1.846	27278.2	2654.93	14122.8	78.5605	12289.7	533.244	558.547	14986.2	8.07082	41154.2	569.078	2324.88	155.362	74.4848	6.53233	1181.5
14	48158.6	108.154	248.925	2.78848	60170.6	8.19772	68.3117	100.013	378.112	14.2009	71912.6	26.3845	11255.7	70.2085	2.06678	21905.4	2618.9	11315.9	58.2047	8239.08	357.227	350.116	10670.5	8.11304	35749.9	360.229	1966.5	124.188	61.0587	6.11303	896.288
15	37734.7	93.4054	243.318	2.04283	52354.8	5.33038	51.8811	90.9042	300.414	10.3567	60452.8	22.0163	9377.69	55.4208	1.78038	18921.6	2176.65	9917.97	39.7326	6665.17	303.22	328.502	9181.32	6.11365	28278.9	333.132	1570.77	98.4757	43.7147	4.12492	730.006
17	52781.2	118.947	281.33	3.39738	59964.3	8.51794	69.6651	106.603	436.022	12.198	78840.1	30.6992	12133	79.3482	1.87275	24103.3	3184.8	12760.3	64.328	9721.2	216.328	384.415	11258.7	8.89703	39776.7	395.136	2182.78	143.547	69.6048	6.43175	941.348
18	51994.4	129.104	300.657	3.3169	73118.1	7.33424	70.3931	107.815	456.847	13.2278	81815.1	29.5974	12213.7	79.2999	1.56806	24781.8	2886.96	13499.8	66.9638	10150.2	394.18	429.449	11687	7.57742	38813.1	437.24	2133.51	140.224	70.1074	6.60579	979.339
19	43002.2	83.9428	221.921	2.69681	55958.9	8.62142	55.0791	81.2985	329.082	12.3685	64173	23.4506	9933.8	59.1574	1.65353	20327.2	2303.99	9447.54	51.9969	7443.53	447.79	317.184	10241.9	7.39841	31345	324.96	1744.6	109.769	51.7163	5.18616	1046.79
20	58788.5	133.245	313.699	3.53214	70396.1	10.7397	67.647	126.679	470.901	16.3191	86033.9	33.0325	13173.2	84.9682	2.02912	26409.6	2908.93	13982.5	69.2015	10246.5	406.174	414.117	13988.5	10.2134	43069.1	428.476	2480.1	158.588	75.6246	6.85688	1102.76
21	7585.95	14.0087	35.7531	0.524838	3625.04	2.30705	4.75858	12.3568	7.27579	0	13655.9	0	1564.2	8.04372	1.12712	4904.77	1600.47	2689.05	26.2134	294.048	14.3522	35.1638	122.129	3.13712	5307.36	35.531	205.002	20.878	7.73923	1.51623	89.6816
22	7432.06	23.655	37.6689	0.450075	5838.48	4.13422	4.57189	9.7869	12.57	0	13266.1	0	1701.63	8.65545	1.06485	4398.93	1050.02	2963.44	16.5174	277.877	20.6738	36.0703	517.321	2.23733	6296.65	37.766	222.894	19.7791	7.74191	1.48683	68.0689
24	9617.39	16.4566	22.3367	0.320177	5141.87	2.93983	5.42765	12.206	7.87645	0	14983.4	0	1820.03	6.29771	1.33503	5169.48	1116.57	2462.59	16.0928	295.328	1.50897	34.2888	346.9	2.82214	5995.33	34.0205	96.9421	19.849	8.79639	1.43939	84.3195
25	11013.4	33.2758	38.7335	0.581886	5674.85	4.63285	7.03845	16.8056	17.4957	0	16754.1	0	3036.95	5.68311	1.26775	5602.95	1066.19	3410.46	14.0565	99.5533	0.481063	41.5954	345.408	3.96256	9426.42	43.8847	278.473	30.3168	7.18427	1.74538	91.4212
26	17173.7	94.3164	118.926	0.649867	8695.92	10.495	11.7216	20.8047	29.1238	0	42119.4	9.37995	5679.49	11.5738	1.83784	10774.6	4453.86	7535.11	19.7666	433.455	18.0069	94.3929	1793.5	3.71461	14459.9	95.5405	405.81	60.7046	14.1499	2.83877	183.436
27	8065.05	23.6213	30.3153	0.573447	3997.88	3.93	6.02755	9.5777	10.6709	0	17013.8	0	2635.82	9.74638	1.73691	4447.16	1201.25	2843.82	19.5018	258.627	3.1214	33.6523	50.2528	3.28404	5911.89	32.2055	253.266	22.6469	7.11072	1.97894	77.7923
28	21212.9	150.148	168.319	0.942635	13034.2	15.4861	17.7052	22.0072	45.8969	1.45449	67377.6	15.0945	7504.3	22.8021	2.23396	15202.4	7178.14	9928.01	22.7893	1048.11	18.1797	155.076	3146.86	5.0055	19780.4	155.869	755.374	87.2513	22.664	4.27092	267.211
29	28166.7	81.6459	77.1167	1.08315	26629.1	8.59484	17.9833	27.711	68.6936	2.76544	62915.2	16.9729	6218.58	25.8215	2.44229	22390.9	2707.14	9048.58	36.1035	1525.07	135.525	194.642	3531.88	9.0875	31416.8	205.349	904.193	98.1915	38.1287	4.49456	334.523
30	46500.7	260.749	159.511	2.45402	31349.9	20.3743	50.8025	52.4734	168.674	10.4588	123178	34.3369	13266.9	56.8981	5.14866	35485.6	6965.6	27535	42.5919	3058.48	99.4341	447.584	13518.3	15.1658	38386.2	469.68	1527.94	250.048	72.7777	9.88863	766.899
32	53652.8	340.883	223.884	2.74652	52970.2	20.1007	41.7031	71.0204	207.073	15.8415	140742	38.4513	17701.8	79.9867	5.10931	44886.6	8858.73	46289.8	55.8574	3413.62	320.929	647.704	25793.6	13.5207	46868.4	682.104	1812.86	307.287	83.7505	11.9948	915.517
33	39659.7	207.454	128.698	1.85934	36416.2	14.7921	36.5211	49.7547	146.197	6.11582	102388	25.9736	11146.9	47.1799	3.97969	29641.9	5321.07	20405.8	48.7704	2212.36	110.351	387.369	10927.8	11.7961	32177.9	405.96	1293.55	200.494	58.1645	7.93513	670.918
35	31578.9	128.057	87.9978	1.59608	26553.2	12.9592	40.8812	39.0295	101.625	7.84626	76080.7	18.2117	8873.88	37.7772	3.2175	24618.4	2147.28	13924.2	23.6059	1594.18	49.1546	259.481	7802.57	10.7983	27875.7	274.841	1079	128.223	42.7743	5.82424	477.832
36	97008.3	138.481	150.783	1.51693	33516.9	16.4294	113.393	86.5895	531.985	14.5843	131716	37.2141	14479.7	25.6929	3.29937	44111.3	2017.82	21851.8	82.705	6576.92	179.149	444.358	12240.2	27.9455	91678	458.067	5012.39	299.874	56.1212	7.2567	1650.01
37	84262.9	153.226	144.974	1.28766	33852.4	16.7344	101.162	75.688	442.033	14.8717	122314	31.5203	14168.6	24.5396	2.96309	41944.4	2029.07	21423.5	105.377	5652.35	169.709	435.034	7663.2	23.3394	82907	450.161	4040.8	241.237	45.8079	5.79132	1447.98
38	107023	143.469	214.849	1.31219	36997.6	17.0792	132.185	88.9639	563.953	16.3362	140012	36.9028	17174.4	41.5456	4.39887	47413.4	2229.01	24896.6	96.2553	7015.82	221.749	520.752	15559.6	28.5921	103332	530.34	5344.45	321.88	58.1569	7.18145	1782.14
39	77135.8	94.7686	131.365	0.901258	25791.6	12.1427	97.7306	170.798	383.074	12.4539	104066	28.6779	11522.5	20.5649	1.60073	35279.2	1687.77	16568	63.7626	4713.75	551.841	344.191	8228.59	21.3475	73086.4	353.056	3656.95	212.019	39.6783	5.10304	1090.29
40	104069	175.155	234.617	1.4796	41771.4	15.6741	135.183	95.2097	637.641	16.8555	143362	39.4937	16848.8	43.2805	3.7023	47288	2778.77	24856.8	91.4049	6027.09	313.856	566.887	11069.5	30.7228	98510	577.439	5445.23	341.891	60.2748	7.69188	1756.68
41	81648.7	107.172	122.287	1.04391	28625.8	16.7778	93.222	72.531	653.487	10.2899	112982	28.6361	12092.7	21.2464	2.9901	36234.5	2130.67	19389.1	59.573	5247.38	230.045	395.839	8996.34	22.0492	77542.2	404.37	4069.08	253.421	48.7606	6.22104	1662.94
42	71480.4	83.9005	95.9672	1.02518	29907.9	11.5882	62.2572	54.5521	330.17	8.03205	90560.6	24.0735	10697	17.338	2.63596	31944.8	1194.12	16122.2	55.9911	3932.72	141.166	350.067	10335.7	18.8832	72664.4	358.62	3223.65	187.002	34.6372	4.9289	1014.52

## Sheet: water
Group Number	Al	B	Ba	Ca	Fe	K	Li	Mg	Mn	Na	Nd	P	S	Sb	Sc	Si	Sn	Sr	Tl	V	Zn
1	5.36912	70.3687	1.03671	5542.95	25.7535	10239.1	3.72474	15625.7	10.0198	45344.5	26.2985	86.7293	24921	8.10795	2.956	638.754	30.8126	121.175	28.483	50.1708	1.85738
2	6.26345	60.2632	0.912519	4589.81	25.5453	7502.04	2.83322	13113.8	8.00272	47678.1	20.2053	70.9133	26831	7.44162	2.37048	586.268	25.1617	95.5256	45.0436	38.6208	1.6408
3	6.50812	81.0744	0.87315	7974.72	21.7037	16965.7	5.75188	22199.4	8.9527	67507.8	30.5754	29.6073	26833	13.8172	2.77556	331.076	21.0335	182.504	36.8407	82.9902	1.9423
4	5.06479	65.4456	1.03324	5051.53	25.7545	8317.27	3.01651	13745.7	10.1688	42951	26.7309	218.752	21549.3	8.21764	2.59999	649.028	23.7531	104.606	34.4679	41.6984	2.04837
5	5.6366	64.4781	0.802622	4718.51	28.0892	9123.65	3.06461	14857.2	7.72464	45613.5	25.0237	90.1656	38388.1	2.94532	2.50655	376.897	24.5694	105.715	16.8432	50.2692	1.56169
6	8.10596	96.5277	1.74593	13807.1	17.9162	30395.2	10.2666	39401.6	13.6621	113710	43.8038	10.2377	24295.4	-0.841422	3.40654	458.742	24.6454	324.971	93.1779	149.84	3.3394
7	9.86088	49.8484	1.94731	9497.57	10.7143	11190.3	4.96782	19108.6	7.241	99613.6	26.1585	11.5423	10800.8	1.50944	2.05735	725.007	21.1908	147.929	54.7221	58.6185	2.79246
8	3.25249	51.306	1.94165	8914.16	12.6025	11154.1	4.89176	19271.1	7.46849	114518	25.2374	26.0103	12229.5	0.203025	2.02271	887.636	13.6816	145.37	77.7211	51.868	3.61253
11	4.00171	22.9246	1.33924	2814.57	9.54421	2544.21	1.20315	4971.37	4.62748	33751.8	10.8544	28.4404	5550.97	22.4629	1.0557	668.372	9.73306	37.1768	40.1904	12.1709	1.27546
12	3.40318	27.824	0.897813	2752.13	13.5163	3310.85	1.77971	6700.01	4.43884	44421.1	11.9987	125.577	6405.76	8.11541	1.2973	394.655	16.5093	47.4332	42.0804	13.6449	1.13849
13	5.69135	51.024	1.4683	4538.51	25.1903	7073.35	2.52394	12417.6	6.60397	44676	22.4336	109.088	13236.1	12.0583	2.5101	611.149	26.7187	88.1586	23.6325	41.0788	1.53114
14	9.61745	18.1249	1.53601	3960.77	3.2523	1281.01	1.10425	2208.24	0.743419	13267.9	6.16954	7.74918	1280.31	-3.07674	0.704047	720.433	5.50138	28.257	29.4395	3.52759	0.975132
15	3.25729	28.6476	1.07755	3208.11	14.644	4007.39	2.06445	7633.41	5.17774	49226.2	15.3582	84.6888	7346.82	8.09143	1.50426	461.424	23.0775	54.4601	46.734	14.9246	1.09621
17	3.76877	43.9437	1.07497	3548.05	15.35	4361	1.62699	7619.43	5.88555	52057.6	14.1046	8.86444	8909.18	2.69474	1.33008	447.308	23.9523	55.5071	42.273	18.8316	0.822457
18	3.45445	25.9575	0.785169	2143.59	11.2416	2171.18	1.33556	4828.29	3.27666	36171.7	6.54304	197.44	6531.62	0.868412	0.937701	357.71	19.9738	34.5253	43.595	10.6547	1.46552
21	13.2497	237.882	1.57832	28930	21.3851	91763.7	27.1099	85237.3	24.1188	102362	103.663	2.02352	62409.7	4.25538	9.10083	190.53	34.7407	888.125	29.8925	437.462	1.38311
22	7.71974	218.925	0.711085	12176.5	46.2482	37127.1	9.96235	40317.6	15.6145	43916.9	68.6006	119.613	73582.1	17.2597	8.29909	121.98	25.1956	380.993	27.4907	192.067	0.806791
24	4.44482	151.36	0.907952	9510.65	37.6478	24633.3	7.3445	29154.5	19.146	33637.8	51.9437	107.993	59174.3	13.0314	5.66004	236.695	8.15156	263.025	23.2149	120.929	2.71424
26	5.53955	37.1511	1.54031	3001.94	12.789	3045.9	1.18445	6194.97	12.4743	42815.8	12.8311	30.0966	6427.77	8.00087	1.01568	605.042	17.2246	45.0652	28.1206	14.9332	0.0648054
27	5.11983	134.912	1.10726	8810.32	37.9659	21534.3	6.04679	26095.4	22.5411	36753.3	50.3512	147.121	51785.2	13.6628	5.09219	219.428	22.1204	231.691	-6.45158	101.553	1.53512
29	4.42966	93.2434	0.706319	6475.29	31.1387	13316.2	4.53389	19350.4	10.6868	43931.8	32.5123	72.3874	48722.8	14.0222	3.49939	127.984	14.6735	156.63	20.4182	69.7207	1.02486
30	5.51435	205.238	0.680373	12456.9	33.8113	38331.3	11.3169	38133.1	18.4675	43737.4	66.4851	5.26385	57737.3	25.9982	7.71494	128.089	23.4944	370.806	27.3635	187.175	1.25278
32	6.23524	66.5095	1.36633	4666.33	23.1572	6949.18	3.04876	11753.3	10.8427	57362.8	22.8673	-5.56673	13832.6	8.71139	2.04966	508.47	24.3916	88.1999	23.3344	33.6435	0.295373
37	4.08022	21.2898	0.603602	2669.3	12.3918	2458.19	1.32354	5307.03	2.86222	27690.7	11.1867	66.5704	5551.75	7.04402	1.39549	1049.49	5.15519	35.3705	36.8467	13.9223	1.01887
38	7.24512	93.5397	1.00254	6786.8	25.6078	13264	5.81126	20782.6	10.9066	87517.5	20.1509	18.0503	17648.5	6.20079	2.16934	411.881	22.3019	156.342	57.263	61.6977	2.31699
43	4.74156	124.925	0.68071	8601.89	29.8695	21888.7	6.91573	24896.4	10.7145	45228	45.8914	19.9762	60066.8	24.6761	4.94719	140.826	23.21	225.196	34.338	108.477	1.2618
45	7.62931	172.323	0.904128	16760.5	27.1748	47931.4	13.9452	49517.4	14.5124	81670.2	65.7566	37.3772	58545	9.12948	6.04879	110.916	27.4638	461.885	67.2397	219.022	1.91016
46	4.71808	92.286	1.15692	6376.28	28.6046	13417	4.46791	18614.9	13.8296	40298.4	32.9369	93.8902	30233.9	17.1342	3.57276	487.432	16.9831	152.336	32.902	68.6233	1.09727
47	10.4358	69.9017	1.83751	10144.1	12.9074	17269	6.68561	27631.1	12.8853	128344	33.0608	7.0145	16339.1	3.92815	2.15842	358.904	43.8224	200.819	109.944	89.2999	2.0572
48	6.24563	58.2517	0.911534	8387.51	11.9424	13476.2	5.62297	22692.2	7.27486	130428	24.6892	12.6458	30654.8	3.88099	1.92252	178.595	30.3202	169.767	25.8252	66.7808	1.55271
49	9.69764	72.6808	1.73915	11198.4	15.8373	20127.8	7.28512	30646.8	10.6517	133487	33.4847	4.74944	19290.7	-7.8742	2.5011	300.153	29.9141	238.41	57.4112	100.886	1.56651
50	7.84795	157.122	0.944219	11221.5	34.8121	29578.8	9.29796	34570.2	15.3512	62351.6	48.156	73.2624	45516	11.9692	5.15944	239.45	25.9463	306.378	59.335	145.306	1.59429
51	9.32126	195.632	0.890033	19193.4	27.0497	60811.2	18.3046	58676.3	17.014	79295.4	72.8181	9.07158	65191.9	13.0173	7.11434	84.5999	26.9053	585.871	63.2146	280.177	1.82144
54	10.6462	212.59	1.88227	25701.2	20.0372	76737.1	20.1305	75564.4	19.2673	97288.9	86.3329	9.25943	59728.3	3.64931	7.56095	98.1773	30.693	743.995	78.4171	358.894	1.80012
55	6.56695	106.862	2.75637	11929.7	24.1216	30579.4	8.9598	34291.4	12.9932	75825.7	43.0623	40.079	26098.8	1.82826	3.95188	194.662	24.3357	304.828	71.4571	145.635	0.788661
56	4.36088	26.6845	0.839409	2280.99	8.41759	2425.44	1.41553	5486.21	3.82486	38332.9	7.76486	7.32839	5534.42	16.8792	0.88393	139.744	10.0125	38.8067	32.8618	13.2675	0.917817
58	3.23449	14.2354	0.748044	1018.76	3.29106	903.048	0.970488	2179.09	1.5983	17920.3	2.69994	3.88992	3043.18	19.5215	0.515914	99.0857	-1.05419	15.9073	19.3099	4.90953	0.127906
60	6.58164	187.432	0.891901	11296.6	36.4329	32781.9	9.0272	33240	15.4914	43726.7	59.4711	79.9766	62220.7	15.0156	6.97742	180.782	16.9002	327.977	32.1984	151.953	1.19207
61	6.00664	101.505	1.00975	7578.04	27.7185	15454.5	5.35674	20852.4	12.0646	48098.2	37.2746	22.7886	30318.9	23.1032	4.10153	104.414	14.8667	182.558	37.5643	80.8503	1.59254
62	12.9473	190.488	1.2065	22945.3	19.5575	67847.2	21.2108	70540.8	17.2348	98650.2	72.7316	7.00639	62420.4	-8.37241	6.37522	88.8831	31.7151	647.362	42.281	327.94	6.24797
65	10.7321	229.618	1.64395	26962.3	23.5227	84345.1	26.272	79003.1	19.4173	93982.1	91.8659	6.97215	53634	-1.29409	8.29965	189.866	35.211	811.057	78.9229	385.888	2.07766
