# Supplementary material for: Systemic Homeostasis in Metabolome, Ionome, and Microbiome of Wild Yellowfin Goby in Estuarine Ecosystem
Source: Sci Rep. 2018 Feb 22;8:3478. doi: 10.1038/s41598-018-20120-x (PMC5823927; doi:10.1038/s41598-018-20120-x)
Supplement: Supplementary file 4 — Table S6 [file 41598_2018_20120_MOESM4_ESM.xlsx]

## Sheet: Sheet1
group number	Micrococcaceae	Vibrionaceae	Sphingomonadaceae	o__Streptophyta	o__Stramenopiles	Phyllobacteriaceae	Bradyrhizobiaceae	Staphylococcaceae	Moraxellaceae	Corynebacteriaceae	Chitinophagaceae	Pirellulaceae	Methylocystaceae	Rhodospirillaceae	Mycoplasmataceae	Bacillaceae	Phormidiaceae	Enterobacteriaceae	Clostridiaceae	Prevotellaceae	Pseudomonadaceae	Fusobacteriaceae	Neisseriaceae	Ellin6075	Peptostreptococcaceae	o__CAB-I	Endozoicimonaceae	Paenibacillaceae	Deinococcaceae	Oceanospirillaceae	others
1	0.199038	0	0.571875	0	0	0.0586538	0.118269	0.015625	0	0.00216346	0.0120192	0	0.0115385	0	0	0	0	0	0	0	0	0	0	0	0.000240385	0	0	0	0	0	0.0105769
2	0.290626	0.000751456	0.237648	0	0	0.160624	0.0368213	0.00375728	0.0169078	0.0214165	0.0026301	0	0.0418937	0	0	0	0	0	0	0	0.0157806	0	0	0	0	0	0	0	0	0	0.171144
3	0.154734	0.000158053	0.441916	0.00331911	0.035878	0.0235499	0.0361941	0.0608503	0.000158053	0.0317686	0.00505769	0	0.00727043	0	0	0	0	0	0	0	0	0	0.0282914	0	0	0.020863	0	0	0	0	0.149992
4	0.200153	0.132479	0.346779	0	0.00114701	0.0160581	0.0298222	0.0214108	0.0584974	0.0217932	0.0290575	0	0.0124259	0	0	0	0	0	0	0	0	0	0	0	0	0	0	0	0	0	0.130377
5	0.170447	0.000847997	0.442654	0	0	0.0879796	0.125291	0	0	0.00381598	0.0460038	0	0.0264999	0	0	0	0	0	0	0	0	0	0	0	0	0	0	0	0	0	0.0964596
6	0.42638	0.00038165	0.111366	0.00145027	0	0.0203038	0.0385467	0.279292	0.000915961	0.0249599	0.00709869	0	0	0	0	0	0.00045798	0	0	0	0	0	0.00015266	0	0	0	0	0	0	0	0.0886955
7	0.0656853	0	0.398702	0.000316556	0	0.0270655	0.0574549	0	0.316398	0.0504907	0.0202596	0	0.00538145	0	0	0	0	0	0	0	0	0	0	0	0	0	0	0	0	0	0.0582463
8	0.0883774	0.000254323	0.255849	0.000254323	0	0.0746439	0.148143	0.00534079	0	0.0315361	0.0230163	0	0.0624364	0.22266	0	0.0108087	0	0.00724822	0	0	0.000127162	0	0.0415819	0	0	0	0	0	0	0	0.0277213
11	0.155849	0.000200321	0.206731	0.0073117	0.172877	0.0610978	0.0345553	0.0483774	0.0242388	0.0379607	0.00590946	0	0.00180288	0	0	0	0	0	0.00320513	0	0	0	0.00010016	0	0.000300481	0.00120192	0	0	0.0303486	0	0.207933
12	0.053856	3.2e-05	0.109152	0.008256	0	0.0232	0.020864	0.194656	0.022144	0.156064	0.016416	0.007968	0.004928	0	0	0	0	0.013536	0	0.001952	0	0	0.127488	0	0	0	0	0	0.000256	0	0.239232
13	0.222683	0	0.443786	0	0	0.176645	0.0262794	0.00434697	0.0262794	0.015412	0.0191662	0	0.00573009	0	0	0	0	0.00138313	0	0.000197589	0	0	0	0	0	0	0	0	0	0	0.0580913
14	0.073556	0	0.444571	0	0.00304501	0.0412028	0.069274	0.0072319	0.000380626	0.0322581	0.0130364	0.0404415	0.0578552	0	0	0	0	0.000951565	0.0484347	0	0	0	0	0	0	0.00123703	0	0	0	0	0.166524
15	0.074725	0	0.102988	0.0555052	0	0.0121612	0.00660506	0	0.227293	0.00462071	0.00708697	0	0.0060381	0	0	0.0631307	0	0	0	0	0.227775	0	0	0.00768228	0	0	0	0	0	0	0.204388
17	0.23014	0.0499589	0.0654016	0	0.0222201	0.0391635	0.03379	0.00527666	0.0251247	0.0054703	0.0292879	0.0311759	0	0	0	0	0.00440529	0	0	0	0	0.0941569	0	0.0671927	0.00111342	0.00948831	0	0.00271095	0	0.00242049	0.281503
18	0.286365	0.0428989	0.151994	8.59697e-05	0	0.0464237	0.0416953	0.025533	0.025447	0.0147868	0.0258769	0	0.00971458	0	0	0.0830468	0	0.0104883	8.59697e-05	0	0	0	0	0	8.59697e-05	0	0	0	0	0	0.235471
19	0.379617	0.0590571	0.179945	0.180008	0	0.0465776	0.0344132	0	0.00680701	0.00296231	0.0144334	0	0.0189714	0	6.30279e-05	0	0	0	0	0	0	0	0	0	0	0	0	0	0	0	0.0771461
20	0.123432	0.0974528	0.11342	0.00253453	0.0103916	0.0221772	0.0318084	0.0219237	0.0264859	0.0205297	0.027373	0.00126727	0.00266126	0	0	0	0	0	0.0295273	0.0140667	0.0135598	0	0.00468889	0.000253453	0.114307	0.00038018	0	0	0	0.0136865	0.308072
21	0.281852	0	0.360162	0	0.000310752	0.0657241	0.0455252	0.0245494	0.00077688	0	0.0247048	0.0155376	0.0568676	0	0	0	0	0	0	0	0	0	0	0	0	0.000932256	0	0	0	0	0.123058
22	0.188873	0	0.380673	0.00164714	0	0.166545	0.0173865	0.056552	0	0.0208638	0.00878477	0.0170205	0.0265373	0	0	0.00164714	0	0.00603953	0	0	0	0	0	0	0	0	0	0	0	0	0.10743
24	0.16398	0	0.413025	0	0	0.245439	0.0602461	0.00254561	0	0.0012728	0.00784896	0	0.0405176	0	0	0	0	0	0	0	0	0	0	0	0	0.0538821	0	0	0	0	0.0112431
26	0.0590658	0.108811	0.238431	0.0394494	0	0.0922293	0.0642679	0.0150645	0	0.0428091	0	0	0.0617752	0	0	0	0.000216755	0	0	0	0	0	0	0	0.0990571	0.00281782	0	0	0	0	0.176005
27	0.0511699	0.0336714	0.161795	0	0.0127925	0.0967721	0.00967721	0.0957115	0.0538875	0.00563399	0.00205475	0.0114005	0.0165043	0	0	0	0	0	0	0	0	0	0	0	0.0184265	0.0703917	0.032412	0	0	0	0.327699
29	0.0683459	0.0033789	0.369528	0.00998311	0	0.109507	0.0195055	0.0213485	0.0150515	0.000153586	0.010751	0.0138228	0.000153586	0	0	0	0	0	0	0	0.00860083	0	0	0	0	0.0168945	0	0	0	0	0.332975
30	0.222764	0	0.284553	0.0246225	0	0.150755	0.0362369	0	0.0434379	0.013705	0.0264808	0	0.0218351	0	0	0	0	0.00162602	0	0	0	0	0.0473868	0	0	0	0	0	0	0	0.126597
32	0.0940103	0	0.554939	0	0.000198334	0.0952003	0.0624752	0	0.00099167	0.00793336	0.0803253	0	0.00476002	0	0	0	0	0.0595002	0	0	0	0	0	0	0	0	0	0	0	0	0.0396668
37	0.28382	0.000215587	0.173979	0.0282419	0	0.0672631	0.0510941	0.00571305	0.0528188	0.0573461	0.0118573	0.0115339	0.00765334	0	0	0	0	0	0	0	0	0	0	0	0	0	0	0	0	0	0.248464
38	0.336259	9.75229e-05	0.154379	0	0.0279891	0.0597815	0.0236005	0	0	0.00487615	0.0500293	0.103667	0.0174566	0	0	0.0174566	0	0	0	0	0	0	0	0	0	0	0	0	0	0	0.204408
43	0.265177	0.000175963	0.210716	0.00897413	0	0.0803273	0.0275383	0.00607074	0.0954601	0.00598276	0.0184762	0	0.0279782	0	0	0	0	0	0	0	0	0	0	0	0	0	0	0	0	0	0.253123
44	0.0235323	0.438456	0.0260166	0	0	0.00431324	0.00213376	0	0	0	7.62056e-05	0	0.000929708	0	0.246114	0	0	0	0	0	0	0	0	0.00288057	0	0	0	0	0	1.52411e-05	0.255533
45	0.377466	0	0.313633	0	0	0.0997232	0.0434783	8.92777e-05	8.92777e-05	0.00178555	0.0199089	0	0.0207124	0	0	0	0	0	0	0	0	0	0	0	0	0	0	0	0	0	0.123114
46	0.202149	0	0.217765	0	3.71802e-05	0.0970405	0.0113028	0.00137567	0	7.43605e-05	0	0	0.0121579	0	0	0	0	0	0.00278852	0.264537	0	0	0	0	0	0	0	0	0	0	0.190772
47	0.0389816	0.0102011	0.0588276	0	0.6	0.0265212	0.00662388	0.00334617	0.0453915	0.00599059	0.00170304	8.55798e-06	0.00151476	0	0	0	0.00344031	0.00377407	0.00438169	0	0.000333761	0	0	0	0.0161147	0.000992726	0.000539153	0	0	0.00158323	0.16973
48	0.145904	0.000144293	0.243976	0.00353518	4.80977e-05	0.0255639	0.00692607	0.00875379	0.0570439	0.00399211	0	0.00812852	0.0147901	2.40489e-05	0.0197441	0	0.000961955	0.0140926	0.00820066	0	4.80977e-05	0.00391997	0	0	2.40489e-05	0	0	0	0	0	0.434178
49	0.00481814	0.000712026	0.0217492	0.000509394	0.0682926	0.0027102	0.000509394	0.0101541	0.00173644	0.00317175	0.00139591	0.00197848	9.00587e-05	0	0	2.81433e-06	0.826648	0	0.00355169	0	0	7.03583e-05	0	0.00338001	0.00343067	0.00010413	0	0	0	0	0.0449843
50	0	0	0	0.166667	0	0	0	0	0	0	0	0	0	0	0	0	0.5	0	0	0	0	0	0	0.333333	0	0	0	0	0	0	0
51	0	0	0.3	0.2	0	0	0.1	0.2	0	0.1	0	0	0	0	0	0	0	0	0	0	0	0	0	0	0	0	0	0	0	0	0.1
53	0.142857	0.285714	0	0	0	0	0	0	0	0	0	0	0	0	0	0	0	0	0	0.142857	0	0	0	0	0	0	0	0	0	0	0.428571
54	0.124544	5.61766e-05	0.162575	0.0807258	0.00016853	0.0589855	0.0035953	0.0307848	0.0911747	0.0148306	0.000280883	0.0116847	0.0079209	0.000112353	0.00235942	0.0167968	0	0.00146059	0.00101118	0.0142689	0.013033	0	0	0.00325824	5.61766e-05	0	0	0	0.00994326	0	0.350374
55	0.172639	0.00674451	0.242199	0.0194282	0.0101671	0.0595933	0.0625126	0.00754983	0.016207	0.00503322	0	0.013791	0.0175156	0	0	0	0.000201329	0.0249648	0	0	0.00261727	0.000100664	0	0	0	0.00442923	0	0	0	0	0.334306
56	0.0396638	0.0576588	0.332877	0	0.000124533	0.0188045	0.0371108	0.0680573	0.000622665	0.0221046	0.00896638	0	0.00217933	0	0	6.22665e-05	0.000249066	0	0	0	0	0	0	0	0	0	0	0	0	0	0.411519
58	0	0	0	0.2	0	0	0	0	0	0	0	0	0	0	0.4	0	0	0	0	0	0	0	0	0	0	0	0	0	0	0.2	0.2
60	0.0813099	0.0324867	0.101264	0	0	0.0272649	0.0115251	0.0124203	0.00372981	0.0119727	0.0400582	0	0	0	0	0.158256	0	0.0433777	0	0.00742233	0	0	0	0	0	0	0	0.269031	0	0.0190593	0.180821
61	0.170528	0	0.489846	0.0444943	0	0.0175528	0.0280641	0	0.0192877	0.00142872	0.0204102	0	0.0294928	0	0	0	0	0.0305133	0	0	0.000306154	0	0	0	0	0	0	0	0	0	0.148076
62	0.09391	0.0768307	0.18594	5.22302e-05	0	0.0286744	0.0234514	0.0108639	0	0.0103416	0.00579756	0	0.0118563	0	0	0	0	0	0	0	0.00219367	0.00255928	0	0	0.0446046	0	0.0517079	0	0	0	0.451217
63	0.00595217	0.0012285	0.0248209	0.492716	0.000778628	0.00290688	0.00996643	0.0109094	0.102182	0.016455	0.00102087	0.00353843	0.00543309	8.65142e-06	0	0.00024224	0.0045593	0.0143094	0	0	0.00344326	0.00146209	0	0	0	0.00172163	0	0	0	0	0.296346
64	0.0647593	0.0789677	0.410883	0.0128552	0	0.0205877	0.0111154	0	0	0.02948	0	0	0.0428185	0	0	0	0	0	0.00802242	0	0.0168181	0	9.66557e-05	0	0	0	0	9.66557e-05	0.0406921	0	0.262807
65	0	0.0416667	0.0833333	0	0.208333	0	0	0	0.541667	0	0	0	0	0	0	0	0	0	0	0	0	0	0	0	0	0	0	0	0	0	0.125
66	0	0	0.0666667	0	0	0	0	0	0	0.0666667	0	0	0	0	0	0.2	0	0.2	0.266667	0	0.133333	0	0	0	0	0	0	0	0	0	0.0666667
